# Supplementary material for: Rethinking polyphenol oxidases in wheat: beyond the “low-PPO is always better” paradigm
Source: Front Genet. 2026 Jul 15;17:1810045. doi: 10.3389/fgene.2026.1810045 (PMC13412282; doi:10.3389/fgene.2026.1810045)
Supplement: Supplementary file 1 [file Table1.xlsx]

## Sheet: Table S1
	Table S1 Structural Analysis of PPO Gene Alleles in Wheat
Gene	Allele	Complete genomic lenght	ORF	Exon 1	Start1	End1	Intron 1	Exon 2	Start2	End2	Intron 2	Exon 3	Start3	End3
TraesCS2A03G1101100	PPO-A1a	1.961	1.731	596	1	596	102	262	699	961	125	876	1087	1963
PPO-A1	Ppo-A1b	2.152	1.731	596	1	596	293	262	890	1152	125	876	1278	2154
TraesCS2A03G1101100	PPO-A1b	2.152	1.731	596	1	596	293	262	890	1152	125	876	1278	2154
TuG1812G0200005170.01	Ppo-A1c	1.961	1.731	596	1	596	102	262	699	961	125	876	1087	1963
PPO-A1	Ppo-A1d	1.992	1.731	596	1	596	106	262	703	965	152	876	1118	1994
TRITD2Av1G261300	Ppo-A1e	1.992	1.731	596	1	596	106	262	703	965	152	876	1118	1994
PPO-A1	Ppo-A1e	1.992	1.731	596	1	596	106	262	703	965	152	876	1118	1994
TraesCS2A03G1101100	Ppo-A1f	1.961	1.731	596	1	596	102	262	699	961	125	876	1087	1963
TRIDC2AG066350/TRITD2Av1G261300	Ppo-A1g*	4629	1734	596	1	596	102	262	699	960	3241	876	3942	4817
TraesCS2A03G1101100	PPO-A1h	1.963	1.731	596	1	596	102	262	699	961	125	876	1087	1963
TraesCS2A03G1101100	PPO-A1i	5.179	/	596	1	596	102	262	699	961	3241	876	4203	5079
TraesCS2A03G1101800	PPO-A2a	1.896	1.671	557	1	557	222	1117	780	1897	/	/	/	/
TraesCS2A03G1101800	PPO-A2b	1.896	1.671	557	1	557	222	1117	780	1897	/	/	/	/
TraesCS2A03G1101800	PPO-A2c	1.896	1.671	557	1	557	222	1117	780	1897	/	/	/	/
TraesCS2B03G1236300	PPO-B1a	2.206	/	596	1	596	102	262	699	961	365	876	1327	2203
TraesCS2B03G1236300	PPO-B1b	1.85	/	956	1	956	87	271	1044	1315	162	717	1478	2195
TraesCS2B02G491000	PPO-B2a	1.989	1.683	572	1	572	202	262	775	1037	98	855	1136	1991
TraesCS2B02G491000	PPO-B2b	1.989	1.683	572	1	572	202	262	775	1037	98	855	1136	1991
TraesCS2B02G491000	PPO-B2c	1.995	1.686	572	1	572	208	262	781	1043	98	855	1142	1997
TraesCS2D03G1045900	Ppo-D1a	1.961	1.731	596	1	596	103	262	700	962	124	876	1087	1963
TraesCS2D03G1045900	Ppo-D1b	1.999	1.731	596	1	596	106	262	703	965	159	876	1125	2001
Ppo-D1	Ppo-D1c	1.961	1.731	596	1	596	103	262	700	962	124	876	1087	1963
TraesCS2D03G1045900	PPO-D1c/PPO-D1f	2.067	1.731	596	1	596	105	261	702	963	148	875	1112	1987
Ppo-D1	Ppo-D1d	1.627	1.658	596	1	596	102	262	699	961	124	543	1086	1629
PPO-D1	PPO-D1d	1.817		600	1	600	102	258	703	961	124	543	1086	1629
TraesCS2D03G1047900	PPO-D2a	1.887	1.671	557	1	557	213	1117	771	1888	/	/	/	/
TraesCS2D03G1047900	PPO-D2b	1.94	1.683	522	1	522	203	262	726	988	98	855	1087	1942
*considered null allele in Taranto et al. 2015

## Sheet: Table S2
Table S2	List of molecular markers and oligonucleotide primers utilized for the detection of Ppo allelic variants in wheat.
Marker name	Type	Forward	Reverse	Target gene	Size of PCR fragments (bp)	Reference
PPO18	STS	5'-AACTGCTGGCTCTTCTTCCCA-3'	5'-AAGAAGTTGCCCATGTCCGC-3'	Ppo-A1a, Ppo-A1b	685, 876	Sun et al.,2005
PPO16	STS	5'-TGCTGACCGACCTTGACTCC-3'	5'-CTCGTCACCGTCACCCGTAT-3'	Ppo-D1a	713	He et al., 2007
PPO29	STS	5'-TGAAGCTGCCGGTCATCTAC-3'	5'-AAGTTGCCCATGTCCTCGCC-3'	Ppo-D1b	490	He et al., 2007
PPO33	STS	5'-CCAGATACACAACTGCTGGC-3'	5'-TGATCTTGAGGTTCTCGTCG-3'	Ppo-A1a, Ppo-A1b	290, 481	He et al., 2007
PPO30	STS	5'-CAGCCAGAAAGCAAACACCG-3'	5'-CATGGGAAGAAGAGCCAGCA-3'	Ppo-A1	615	He et al., 2007
PPO43	STS	5'-GCAGCATGGAGAGCAGTCGC-3'	5'-GCAGTTGTGCACCTGGATCTCA-3'	Ppo-D1	578	He et al., 2007
MG18	STS	5'-CCATGGCACAGGTTCGT ATG-3'	5'-TGATCTTGAGGTTCT CGTCG-3'	Ppo-A1b, Ppo-A1e, Ppo-A1, Ppo-A1g	493, 333, 302	Mangini et al., 2014
WP3-2	STS	5'-AGGTTCTACGTCTACTTCCAC-3'	5'-CCGCCGAGAAGAAGTTGC-3'	Ppo-D1	567	Chang et al., 2007
PPOD1CAP	CAPS	5'-CCAGAAAAGCAAACACCGGCA-3'	5'-TGTTGGCGTCGGTCCCAC-3'	Ppo-D1f	935	Hystad et al., 2015
F-8	STS	5'-ACCTTGACTCCAGTGGGACC-3'	5'-CCGAGTAGAAGTTGCCCAT-3'	Ppo-A1, Ppo-B1 and Ppo-D1	400, 600	Si et al., 2012
MG08	STS	5'-CTGCGACAAGTAATTCCG-3'	5'-CCTGGGTACGAGCGACAC-3'	Ppo-B1	954	Taranto et al. 2015
PPO05	STS	5'-TCCGCAACTGCCAA ACGC-3'	5'-GGTCCCACTGGAGTC AAGGTC-3'	Ppo-A2, Ppo-D2	<750, >750	Wang et al., 2009
STS01	STS	non trovato	non trovato	PPO-D2a, PPO-Db	500	Wang et al. 2008
MG33	STS	5'-GGCTCTTCTTCCCATGGCAC-3'	5'-ACGACGCACGCAGATTGATA-3'	PPO-B2	555, 549	Taranto et al. 2015

## Sheet: Table S3
Table S3: Transcriptomic metadata and expression profiles (TPM) of Ppo homeologs in bread wheat, retrieved from the Wheat Expression Atlas (January 13, 2026).
Study	Azhurnaya_development, PAMP, spike_drought, CS_seedlings_spike, CS_vegetative, phosphate, CS_grain, 12dpa_grain, flag_leaf, grain_dissection, stripe_rust, septoria, fusarium_30_50h, nullitetra, early_grain, stamen_pistil, stripe_rust_powdery_mildew, drought_heat, 4A_dormancy, CS_development, CS_6_tissues, fusarium_0h_to_48h, crown_rot, magnaporthe, PEG, fusarium_hormones, CS_flag_leaf, microspore…
Age	2 days, 3 days , 4 days, 7 days, seedling stage, 9 days, 14 days, 17 days, three leaf stage, 24 days, tillering stage, fifth leaf stage, seven leaf stage, 1 cm spike, two nodes detectable, late vacuolated uninucleate stage, enlarged microspores with a star-like structure, first visible karyokinesis, booting, Full boot, Flag leaf stage, Ear emergence, 30% spike, Early anthesis, anthesis, Late anth…
High level age	seedling, vegetative, reproductive,
High level stress-disease	none, disease, abiotic,
High level tissue	spike, grain, leaves/shoots, roots,
High level variety	Chinese Spring, Azhurnaya, other, Nullitetra Chinese Spring, Mutant,
Intermediate	grain milk and soft dough, grain hard dough and ripening, endosperm, aleurone layer and starchy endosperm, endosperm + seed coat, seed coat, aleurone, transfer cells, stigma & ovary, anther, microspores, embryo, awns, glumes, spike, spikelets, rachis, peduncle, internode, shoot apical meristem, seedling aerial tissues, shoot axis, vegetative aerial tissues, leaf blades excl flag, leaf sheaths exc…
Intermediate stress	NA, none, No stress control, PAMP chitin, PAMP flg22, powdery mildew, stripe rust, stripe rust 2, Zymoseptoria tritici, Fusarium pseudograminearum, Fusarium pseudograminearum study2, Phosphorous starvation 10 d shoots, PEG 6000, drought stress, heat stress, drought&heat combined stress, cold 2 weeks (4C),
Stress-disease	none, control, mock inoculation 3 hours, mock inoculation 6 hours, mock inoculation 12 hours, mock inoculation 1 day, mock inoculation 24 hours, mock inoculation 30 hours, mock inoculation 3 days, mock inoculation 36 hours, mock inoculation 4 days, mock inoculation 48 hours, mock inoculation 50 hours, mock inoculation 5 days, mock inoculation 9 days, mock inoculation 14 days, mock inoculation 21 …
Tissue	grain, whole endosperm, starchy endosperm, endosperm, aleurone layer and starchy endosperm, starchy endosperm + seed coat, seed coat, aleurone layer, transfer cells, pistil, pistillody stamen, stamen, ovary, stigma & ovary, anther, microspores, embryo proper, awns, glumes, lemma, spike (bottom third), spike (middle third), spike (top third), spike, spikelets, spikelets (only using palea, lemma an…
Variety	Chinese Spring, Azhurnaya, Holdfast, TAM107, Banks, Avocet S, Avocet+Yr5, Sevin, Bobwhite, Chara, Fielder, Gemmiza 10, Giza 168, Manitou, Riband, Svilena, Vuka, P271, Chinese Spring NIL CSTP, HTS-1, N9134, CM-82036, NIL1 from CM-82036 BC5 in Remus, NIL2 from CM-82036 BC5 in Remus, NIL3 from CM-82036 BC5 in Remus, NIL4 from CM-82036 BC5 in Remus, Janz*2 NIL1 resistant, Janz*2 NIL1 susceptible, NIL…
count
Experiments	study	High level tissue	Tissue	High level age	Age	High level stress-disease	Stress-disease	High level variety	Variety	Intermediate	Intermediate stress	TraesCS2A02G468200	TraesCS2A02G468500	TraesCS2B02G491000	TraesCS2B02G491100	TraesCS2B02G491400	TraesCS2D02G468200	TraesCS2D02G468600
SRR1958790	SRP056412	grain	grain	repr	35dpa	none	none	other	0362-	gr_ha	NA	412.986	156.784	0	2.14791	79.0614	1.86638	12.1545
SRR1958762	SRP056412	grain	grain	repr	25dpa	none	none	other	0362-	gr_mi	NA	320.857	80.0593	0	4.60689	32.7949	3.41978	7.26193
SRR1958760	SRP056412	grain	grain	repr	15dpa	none	none	other	0362-	gr_mi	NA	376.993	57.6929	3.48902	3.71027	67.9839	2.83857	4.29188
SRR1958761	SRP056412	grain	grain	repr	15dpa	none	none	other	0362-	gr_mi	none	752.968	131.77	5.05343	4.62131	130.467	7.39851	9.72131
SRR1958763	SRP056412	grain	grain	repr	25dpa	none	none	other	0362-	gr_mi	none	647.767	169.837	1.69033	8.32464	72.4297	10.0934	15.8589
SRR1958791	SRP056412	grain	grain	repr	35dpa	none	none	other	0362-	gr_ha	none	841.974	301.412	0	4.67086	147.064	4.35472	26.5239
SRR1955045	SRP056412	grain	grain	repr	35dpa	none	none	other	0362+	gr_ha	NA	333.981	134.301	0	1.28221	70.0497	3.7372	5.64961
SRR1954915	SRP056412	grain	grain	repr	25dpa	none	none	other	0362+	gr_mi	NA	204	51.246	0	12.5664	29.754	2.43362	4
SRR1926214	SRP056412	grain	grain	repr	15dpa	none	none	other	0362+	gr_mi	NA	322.983	61.2416	0	2.44756	49.1742	3.56957	3.58422
SRR1954916	SRP056412	grain	grain	repr	25dpa	none	none	other	0362+	gr_mi	none	448.993	94.1764	0	15.5064	59.5977	3.50041	11.2259
SRR1958698	SRP056412	grain	grain	repr	15dpa	none	none	other	0362+	gr_mi	none	637.958	114.512	0	7.29898	100.695	4.74314	11.7929
SRR1958718	SRP056412	grain	grain	repr	35dpa	none	none	other	0362+	gr_ha	none	663.985	282.868	0	1.28253	138.532	3.73217	20.5999
SRR1958735	SRP056412	grain	grain	repr	35dpa	none	none	other	0807-	gr_ha	NA	284.478	79.5589	1.01016	5.12867	60.7993	108.867	35.1581
SRR1958732	SRP056412	grain	grain	repr	25dpa	none	none	other	0807-	gr_mi	NA	269	47.1139	1	3.03808	17.6998	87.9619	18.1863
SRR1958730	SRP056412	grain	grain	repr	15dpa	none	none	other	0807-	gr_mi	NA	390.714	58.8621	0	1.01102	36.3969	175.205	27.811
SRR1958731	SRP056412	grain	grain	repr	15dpa	none	none	other	0807-	gr_mi	none	797.406	139.778	0	5.04581	75.2406	373.164	60.3655
SRR1958733	SRP056412	grain	grain	repr	25dpa	none	none	other	0807-	gr_mi	none	580	105.878	1.00262	3.01743	53.608	195.024	51.4692
SRR1958736	SRP056412	grain	grain	repr	35dpa	none	none	other	0807-	gr_ha	none	543.169	152.627	1.00629	6.11295	115.229	230.21	76.6465
SRR1955048	SRP056412	grain	grain	repr	35dpa	none	none	other	0807+	gr_ha	NA	294.529	73.8363	0	4.08902	41.8685	110.092	39.5856
SRR1955050	SRP056412	grain	grain	repr	25dpa	none	none	other	0807+	gr_mi	NA	387.333	59.6833	1.00078	0.00187895	32.2462	125.664	29.0705
SRR1955046	SRP056412	grain	grain	repr	15dpa	none	none	other	0807+	gr_mi	NA	316.747	40.0013	0	0	34.5205	122.253	23.4782
SRR1955047	SRP056412	grain	grain	repr	15dpa	none	none	other	0807+	gr_mi	none	671.506	88.8926	0	0	64.1403	251.494	45.9671
SRR1955049	SRP056412	grain	grain	repr	35dpa	none	none	other	0807+	gr_ha	none	609.524	143.207	0	9.22873	101.494	228.952	84.5944
SRR1955052	SRP056412	grain	grain	repr	25dpa	none	none	other	0807+	gr_mi	none	740.299	131.239	0	3.05691	69.9796	250.644	74.7811
SRR1958738	SRP056412	grain	grain	repr	15dpa	none	none	other	1038-	gr_mi	NA	302.74	37.3195	0	3.03932	0	115.221	18.6805
SRR1958743	SRP056412	grain	grain	repr	35dpa	none	none	other	1038-	gr_ha	NA	328.783	39	1.00308	3.05281	0	93.1612	21
SRR1958740	SRP056412	grain	grain	repr	25dpa	none	none	other	1038-	gr_mi	NA	281.955	38.091	1.01677	4.11309	0	96.7847	16.0395
SRR1958739	SRP056412	grain	grain	repr	15dpa	none	none	other	1038-	gr_mi	none	618.229	75.3662	0	11.1353	0	232.337	33.9325
SRR1958741	SRP056412	grain	grain	repr	25dpa	none	none	other	1038-	gr_mi	none	566.014	68.0832	2.01748	10.2098	0	178.637	30.0378
SRR1958744	SRP056412	grain	grain	repr	35dpa	none	none	other	1038-	gr_ha	none	653.769	101	3.00932	3.0301	0	198.192	45
SRR1958755	SRP056412	grain	grain	repr	35dpa	none	none	other	1038+	gr_ha	NA	273.728	31	1.34038	10.6596	0	91.2126	21.059
SRR1958753	SRP056412	grain	grain	repr	25dpa	none	none	other	1038+	gr_mi	NA	439.565	42	6.8667	5.25344	0	129.315	20
SRR1958729	SRP056412	grain	grain	repr	15dpa	none	none	other	1038+	gr_mi	NA	361	45.5621	3	10	0	147	34.4379
SRR1958751	SRP056412	grain	grain	repr	15dpa	none	none	other	1038+	gr_mi	none	707.771	97.2833	7.88263	19.4909	0	339.856	52.7167
SRR1958754	SRP056412	grain	grain	repr	25dpa	none	none	other	1038+	gr_mi	none	846.269	89.9085	9.12766	18.3172	1.60757	269.287	42.4839
SRR1958756	SRP056412	grain	grain	repr	35dpa	none	none	other	1038+	gr_ha	none	539.634	60.9949	2.38612	17.8357	0	194.223	50.9262
SRR1958749	SRP056412	grain	grain	repr	35dpa	none	none	other	1275-	gr_ha	NA	249.581	60.863	0	0	37.9429	75.4188	40.1941
SRR1958747	SRP056412	grain	grain	repr	25dpa	none	none	other	1275-	gr_mi	NA	216	60.971	0	0	20.2613	83	12.7677
SRR1958745	SRP056412	grain	grain	repr	15dpa	none	none	other	1275-	gr_mi	NA	395.779	70.6567	0	1.01654	34.2743	123.204	27.069
SRR1958746	SRP056412	grain	grain	repr	15dpa	none	none	other	1275-	gr_mi	none	810.771	140.736	0	4.04963	65.4165	255.179	44.8473
SRR1958748	SRP056412	grain	grain	repr	25dpa	none	none	other	1275-	gr_mi	none	493.773	110.38	0	1.02833	39.1636	165.198	27.4561
SRR1958750	SRP056412	grain	grain	repr	35dpa	none	none	other	1275-	gr_ha	none	519.412	130.502	0	0	71.6184	144.588	82.8799
SRR1955057	SRP056412	grain	grain	repr	35dpa	none	none	other	1275+	gr_ha	NA	195	40.5239	0	0	35.3375	59	45.1387
SRR1955055	SRP056412	grain	grain	repr	25dpa	none	none	other	1275+	gr_mi	NA	322.988	38.3179	0	4.0706	19.0281	155.942	23.654
SRR1955053	SRP056412	grain	grain	repr	15dpa	none	none	other	1275+	gr_mi	NA	293.914	39.3677	0	0	40.0249	125.086	17.6074
SRR1955054	SRP056412	grain	grain	repr	15dpa	none	none	other	1275+	gr_mi	none	645.718	96.6772	0	0	66.1387	254.282	39.1841
SRR1955056	SRP056412	grain	grain	repr	25dpa	none	none	other	1275+	gr_mi	none	653.414	88.5364	0	6.10305	37.7979	288.483	43.6657
SRR1955058	SRP056412	grain	grain	repr	35dpa	none	none	other	1275+	gr_ha	none	405	77.1333	0	0	64.758	122	67.1087
SRR1958768	SRP056412	grain	grain	repr	35dpa	none	none	other	1516-	gr_ha	NA	224.943	77.6612	13.2278	18.0603	67.3059	54.0687	36.7328
SRR1958766	SRP056412	grain	grain	repr	25dpa	none	none	other	1516-	gr_mi	NA	445.406	70.0355	35.5288	100.607	63.4592	158.782	39.1805
SRR1958764	SRP056412	grain	grain	repr	15dpa	none	none	other	1516-	gr_mi	NA	333.759	67.8726	21.7265	50.433	71.3351	153.082	36.7923
SRR1958765	SRP056412	grain	grain	repr	15dpa	none	none	other	1516-	gr_mi	none	713.492	142.866	34.8247	93.3867	130.879	328.296	62.2554
SRR1958767	SRP056412	grain	grain	repr	25dpa	none	none	other	1516-	gr_mi	none	890.208	169.536	71.3183	202.715	142.819	303.834	66.5698
SRR1958769	SRP056412	grain	grain	repr	35dpa	none	none	other	1516-	gr_ha	none	480.96	150.4	19.5575	31.1923	139.826	119.599	81.4663
SRR1955162	SRP056412	grain	grain	repr	35dpa	none	none	other	1516+	gr_ha	NA	217.468	97.6644	13	22.3084	55.0782	57.8074	30.6733
SRR1955060	SRP056412	grain	grain	repr	25dpa	none	none	other	1516+	gr_mi	NA	382.448	79.089	35.7784	108.806	51.7426	134.968	26.1684
SRR1955059	SRP056412	grain	grain	repr	15dpa	none	none	other	1516+	gr_mi	NA	316.672	59.1338	15	48.1025	57.5652	121.225	21.301
SRR1955061	SRP056412	grain	grain	repr	25dpa	none	none	other	1516+	gr_mi	none	846.87	155.416	72.9774	220.015	99.8153	277.732	56.1731
SRR1955163	SRP056412	grain	grain	repr	35dpa	none	none	other	1516+	gr_ha	none	464.047	180.127	23.3772	39.278	119.635	122.903	58.633
SRR1958727	SRP056412	grain	grain	repr	15dpa	none	none	other	1516+	gr_mi	none	658.33	101.861	30.2393	97.8478	124.163	266.583	37.9759
SRR619850	SRP017303	le+sh	lea	see	see	dis	sr6+d	other	Avoc	lea	NA	0	13.2746	10.0699	0	58.3522	0	58.3032
ERR1224580	ERP013983	le+sh	lea	veg	3_lea	none	contr	other	AvocY	lea	contr	0	0	0	0	0	0	0
ERR1224581	ERP013983	le+sh	lea	veg	3_lea	none	contr	other	AvocY	lea	contr	0	0	0	0	0	0	0
ERR1224582	ERP013983	le+sh	lea	veg	3_lea	none	contr	other	AvocY	lea	contr	0	0	0	0	0	0	1.02118
ERR1224583	ERP013983	le+sh	lea	veg	3_lea	dis	sr1d	other	AvocY	lea	str	0	2	0	0	0	0	1.01271
ERR1224584	ERP013983	le+sh	lea	veg	3_lea	dis	sr1d	other	AvocY	lea	str	0	0	0	0	0	0	1
ERR1224585	ERP013983	le+sh	lea	veg	3_lea	dis	sr1d	other	AvocY	lea	str	0	11	0	0	0	0	0
ERR1224586	ERP013983	le+sh	lea	veg	3_lea	dis	sr2d	other	AvocY	lea	str	0	0	0	0	0	0	0
ERR1224587	ERP013983	le+sh	lea	veg	3_lea	dis	sr2d	other	AvocY	lea	str	0	0	0	0	0	0	0
ERR1224588	ERP013983	le+sh	lea	veg	3_lea	dis	sr2d	other	AvocY	lea	str	1	0	0	0	0	0	0
ERR1224589	ERP013983	le+sh	lea	veg	3_lea	dis	sr3d	other	AvocY	lea	str	0	0	0	0	0	0	0
ERR1224590	ERP013983	le+sh	lea	veg	3_lea	dis	sr3d	other	AvocY	lea	str	0	0	0	0	0	0	0
ERR1224591	ERP013983	le+sh	lea	veg	3_lea	dis	sr3d	other	AvocY	lea	str	0	0	0	0	0	0	0
ERR1224592	ERP013983	le+sh	lea	veg	3_lea	dis	sr5d	other	AvocY	lea	str	0	1	0	0	0	0	0
ERR1224593	ERP013983	le+sh	lea	veg	3_lea	dis	sr5d	other	AvocY	lea	str	1	0	1	0	0	0	0
ERR1224594	ERP013983	le+sh	lea	veg	3_lea	dis	sr5d	other	AvocY	lea	str	0	0	0	0	0	0	0
Sample_10	Development	roots	radi	see	see	none	none	Azh	Azh	root	NA	0	34.7264	0	0	23.867	0	5.40662
Sample_18	Development	roots	radi	see	see	none	none	Azh	Azh	root	NA	0	54.1537	0	0	39.5782	0	3.26809
Sample_3A	Development	roots	radi	see	see	none	none	Azh	Azh	root	NA	0	98.1286	1	0	35.1173	0	5.7541
Sample_12	Development	le+sh	col	see	see	none	none	Azh	Azh	s_aer	NA	0	1	0	0	1	0	0
Sample_26	Development	le+sh	col	see	see	none	none	Azh	Azh	s_aer	NA	0	125.113	0	0	28.2362	0	6.65112
Sample_6A	Development	le+sh	col	see	see	none	none	Azh	Azh	s_aer	NA	0	0	0	0	0	0	1
Sample_11	Development	le+sh	st_ax	see	see	none	none	Azh	Azh	s_aer	NA	0	0	0	0	0	0	0
Sample_20	Development	le+sh	st_ax	see	see	none	none	Azh	Azh	s_aer	NA	0	0	0	0	0	0	0
Sample_9A	Development	le+sh	st_ax	see	see	none	none	Azh	Azh	s_aer	NA	0	23.9197	0	0	7.73091	0	3.34939
Sample_10R1	Development	le+sh	1_ls	see	see	none	none	Azh	Azh	s_aer	NA	0	0	0	0	0	0	1
Sample_21	Development	le+sh	1_ls	see	see	none	none	Azh	Azh	s_aer	NA	0	26.7856	0	0	11.2144	0	2
Sample_30	Development	le+sh	1_ls	see	see	none	none	Azh	Azh	s_aer	NA	0	4	0	0	8	0	0
Sample_13R1	Development	le+sh	1_lb	see	see	none	none	Azh	Azh	s_aer	NA	1	11	0	0	0	0	0
Sample_23	Development	le+sh	1_lb	see	see	none	none	Azh	Azh	s_aer	NA	16	4	0	0	0	0	1
Sample_32	Development	le+sh	1_lb	see	see	none	none	Azh	Azh	s_aer	NA	0	0	0	0	0	0	0
Sample_13	Development	roots	root	see	see	none	none	Azh	Azh	root	NA	0	84.8853	1	0	41.1201	0	8.99456
Sample_33	Development	roots	root	see	see	none	none	Azh	Azh	root	NA	0	54.5339	0	0	25.1285	0	2.33755
Sample_18A	Development	roots	root	see	see	none	none	Azh	Azh	root	NA	0	47.3871	0	0	18.5751	0	1.03781
Sample_19A	Development	le+sh	sam	see	see	none	none	Azh	Azh	sam	NA	0	2	0	0	1	0	1
Sample_20A	Development	le+sh	sam	see	see	none	none	Azh	Azh	sam	NA	0	20.2718	0	0	10.5955	0	1.14335
Sample_21A	Development	le+sh	sam	see	see	none	none	Azh	Azh	sam	NA	0	0	0	0	1	0	3
Sample_22B	Development	le+sh	3_lb	veg	3_lea	none	none	Azh	Azh	lea_b	NA	0	0	0	0	0	0	1
Sample_23A	Development	le+sh	3_lb	veg	3_lea	none	none	Azh	Azh	lea_b	NA	2	0	0	0	0	0	0
Sample_24A	Development	le+sh	3_lb	veg	3_lea	none	none	Azh	Azh	lea_b	NA	0	0	0	0	0	0	0
Sample_25A	Development	le+sh	3_ls	veg	3_lea	none	none	Azh	Azh	lea_s	NA	0	0	0	0	0	0	0
Sample_26A	Development	le+sh	3_ls	veg	3_lea	none	none	Azh	Azh	lea_s	NA	0	0	0	0	0	0	0
Sample_27A	Development	le+sh	3_ls	veg	3_lea	none	none	Azh	Azh	lea_s	NA	0	6	0	0	6	0	0
Sample_28A	Development	roots	root	veg	3_lea	none	none	Azh	Azh	root	NA	0	0	0	0	3	0	0
Sample_29A	Development	roots	root	veg	3_lea	none	none	Azh	Azh	root	NA	0	9.8894	0	0	12.9162	0	1.19437
Sample_30A	Development	roots	root	veg	3_lea	none	none	Azh	Azh	root	NA	0	2	0	0	12.8019	0	3.19809
Sample_15	Development	roots	ram	veg	3_lea	none	none	Azh	Azh	ram	NA	2	14	0	0	3	0	0
Sample_32R2	Development	roots	ram	veg	3_lea	none	none	Azh	Azh	ram	NA	1	20.9056	0	0	2.09444	1	2
Sample_33A	Development	roots	ram	veg	3_lea	none	none	Azh	Azh	ram	NA	0	3	0	0	0	0	1
Sample_16	Development	roots	ax_ro	veg	3_lea	none	none	Azh	Azh	root	NA	0	39.8833	0	0	39.7247	0	3.39196
Sample_35R1	Development	roots	ax_ro	veg	3_lea	none	none	Azh	Azh	root	NA	0	28.4025	0	0	31.5859	0	9.01164
Sample_36A	Development	roots	ax_ro	veg	3_lea	none	none	Azh	Azh	root	NA	0	67.0984	0	0	30.383	0	4.5467
Sample_37A	Development	le+sh	5_ls	veg	5_lea	none	none	Azh	Azh	lea_s	NA	0	0	0	0	0	1	0
Sample_38A	Development	le+sh	5_ls	veg	5_lea	none	none	Azh	Azh	lea_s	NA	0	0	0	0	0	0	3
Sample_39A	Development	le+sh	5_ls	veg	5_lea	none	none	Azh	Azh	lea_s	NA	0	0	0	0	0	0	3
Sample_40A	Development	le+sh	5lb	veg	5_lea	none	none	Azh	Azh	lea_b	NA	0	0	0	0	0	0	0
Sample_41A	Development	le+sh	5lb	veg	5_lea	none	none	Azh	Azh	lea_b	NA	0	0	0	0	0	0	0
Sample_42A	Development	le+sh	5lb	veg	5_lea	none	none	Azh	Azh	lea_b	NA	0	0	0	0	0	0	0
Sample_43A	Development	le+sh	1_ls	veg	till	none	none	Azh	Azh	lea_s	NA	0	577.872	0	5	189.208	0	36.595
Sample_44A	Development	le+sh	1_ls	veg	till	none	none	Azh	Azh	lea_s	NA	0	1717.17	0	0	736.728	0	121.107
Sample_45A	Development	le+sh	1_ls	veg	till	none	none	Azh	Azh	lea_s	NA	1.00041	2302.51	4.00129	0	662.67	0	102.291
Sample_46A	Development	le+sh	1_lb	veg	till	none	none	Azh	Azh	lea_b	NA	0	1	0	0	0	0	1.00441
Sample_d11	Development	le+sh	1_lb	veg	till	none	none	Azh	Azh	lea_b	NA	0	1	0	0	0	0	0
Sample_d12	Development	le+sh	1_lb	veg	till	none	none	Azh	Azh	lea_b	NA	0	0	0	0	0	0	1
Sample_49A	Development	le+sh	sax	veg	till	none	none	Azh	Azh	sax	NA	0	66.3371	0	0	15.5899	0	5.073
Sample_50A	Development	le+sh	sax	veg	till	none	none	Azh	Azh	sax	NA	0	22.5263	0	0	19.4737	0	0
Sample_51A	Development	le+sh	sax	veg	till	none	none	Azh	Azh	sax	NA	0	6	0	0	0	0	3
Sample_52A	Development	le+sh	sam	veg	till	none	none	Azh	Azh	sam	NA	0	228.575	0	0	65.8729	0	4.55188
Sample_53A	Development	le+sh	sam	veg	till	none	none	Azh	Azh	sam	NA	0	9.87425	0	0	14.7459	0	1.37986
Sample_54A	Development	le+sh	sam	veg	till	none	none	Azh	Azh	sam	NA	0	73.5653	1	0	28.4347	0	0
Sample_55B	Development	roots	root	veg	till	none	none	Azh	Azh	root	NA	0	4.35354	1	0	7.64646	0	0
Sample_56A	Development	roots	root	veg	till	none	none	Azh	Azh	root	NA	0	8	1	0	4	0	0
Sample_57A	Development	roots	root	veg	till	none	none	Azh	Azh	root	NA	0	4	0	0	9	0	2
Sample_58A	Development	roots	ram	veg	till	none	none	Azh	Azh	ram	NA	0	2	0	0	1	0	0
Sample_59A	Development	roots	ram	veg	till	none	none	Azh	Azh	ram	NA	0	3.29077	0	0	7.70923	0	4
Sample_60A	Development	roots	ram	veg	till	none	none	Azh	Azh	ram	NA	0	2	1	0	5	0	0
Sample_61A	Development	le+sh	flb	repr	f_lea	none	none	Azh	Azh	flb	NA	0	1	0	0	0	0	0
Sample_62A	Development	le+sh	flb	repr	f_lea	none	none	Azh	Azh	flb	NA	0	0	0	0	0	0	0
Sample_63A	Development	le+sh	flb	repr	f_lea	none	none	Azh	Azh	flb	NA	0	0	0	0	0	0	0
Sample_64A	Development	le+sh	5_ls	repr	f_lea	none	none	Azh	Azh	lea_s	NA	0	3	0	0	0	0	0
Sample_65A	Development	le+sh	5_ls	repr	f_lea	none	none	Azh	Azh	lea_s	NA	0	0	0	0	0	0	0
Sample_66A	Development	le+sh	5_ls	repr	f_lea	none	none	Azh	Azh	lea_s	NA	0	0	0	1	0	0	0
Sample_67A	Development	le+sh	5lb	repr	f_lea	none	none	Azh	Azh	lea_b	NA	0	0	0	0	1	0	0
Sample_68A	Development	le+sh	5lb	repr	f_lea	none	none	Azh	Azh	lea_b	NA	0	0	0	0	0	0	0
Sample_69A	Development	le+sh	5lb	repr	f_lea	none	none	Azh	Azh	lea_b	NA	0	0	0	0	1	0	0
Sample_70A	Development	le+sh	sax	repr	f_lea	none	none	Azh	Azh	sax	NA	0	54.5594	0	0	29.1401	0	2.30044
Sample_71A	Development	le+sh	sax	repr	f_lea	none	none	Azh	Azh	sax	NA	0	92.9635	0	0	36.553	0	8.48341
Sample_72A	Development	le+sh	sax	repr	f_lea	none	none	Azh	Azh	sax	NA	0	20	0	0	19	0	4
Sample_73A	Development	roots	root	repr	f_lea	none	none	Azh	Azh	root	NA	0	7	0	0	10.2916	0	5.70837
Sample_74A	Development	roots	root	repr	f_lea	none	none	Azh	Azh	root	NA	0	5	0	0	4	0	2
Sample_76A	Development	roots	root	repr	f_lea	none	none	Azh	Azh	root	NA	0	3	0	0	9	0	7
Sample_75A	Development	le+sh	flbn-	repr	f_lea	none	none	Azh	Azh	flb	NA	0	0	0	0	0	0	0
Sample_77A	Development	le+sh	flbn-	repr	f_lea	none	none	Azh	Azh	flb	NA	2	0	0	0	0	0	0
Sample_78A	Development	le+sh	flbn-	repr	f_lea	none	none	Azh	Azh	flb	NA	0	0	0	0	0	0	0
Sample_79A	Development	le+sh	5lbn-	repr	f_lea	none	none	Azh	Azh	lea_b	NA	0	0	0	0	0	0	0
Sample_80A	Development	le+sh	5lbn-	repr	f_lea	none	none	Azh	Azh	lea_b	NA	0	0	0	0	0	0	0
Sample_81A	Development	le+sh	5lbn-	repr	f_lea	none	none	Azh	Azh	lea_b	NA	0	0	0	0	0	0	2
Sample_82A	Development	le+sh	flbn+	repr	f_lea	none	none	Azh	Azh	flb	NA	2	0	0	0	0	0	0
Sample_83B	Development	le+sh	flbn+	repr	f_lea	none	none	Azh	Azh	flb	NA	0	0	0	0	0	0	0
Sample_84A	Development	le+sh	flbn+	repr	f_lea	none	none	Azh	Azh	flb	NA	0	0	0	0	0	0	0
Sample_85B	Development	le+sh	5lbn+	repr	f_lea	none	none	Azh	Azh	lea_b	NA	0	0	0	0	0	0	0
Sample_86A	Development	le+sh	5lbn+	repr	f_lea	none	none	Azh	Azh	lea_b	NA	0	0	0	0	0	0	0
Sample_87A	Development	le+sh	5lbn+	repr	f_lea	none	none	Azh	Azh	lea_b	NA	0	1	0	0	0	0	0
Sample_88A	Development	le+sh	lea_l	repr	fboot	none	none	Azh	Azh	lea_l	NA	0	3	0	0	0	0	0
Sample_89B	Development	le+sh	lea_l	repr	fboot	none	none	Azh	Azh	lea_l	NA	0	1	0	0	0	0	0
Sample_90A	Development	le+sh	lea_l	repr	fboot	none	none	Azh	Azh	lea_l	NA	0	4	0	0	0	0	3
Sample_91A	Development	le+sh	fls	repr	fboot	none	none	Azh	Azh	fls	NA	0	2	0	0	0	0	0
Sample_92A	Development	le+sh	fls	repr	fboot	none	none	Azh	Azh	fls	NA	0	0	0	0	0	0	0
Sample_93A	Development	le+sh	fls	repr	fboot	none	none	Azh	Azh	fls	NA	3	0	0	0	0	0	2
Sample_94B	Development	le+sh	flb	repr	fboot	none	none	Azh	Azh	flb	NA	0	4	0	0	0	0	0
Sample_95A	Development	le+sh	flb	repr	fboot	none	none	Azh	Azh	flb	NA	0	0	0	0	0	0	0
Sample_96A	Development	le+sh	flb	repr	fboot	none	none	Azh	Azh	flb	NA	0	0	0	0	1	0	1.01319
Sample_97A	Development	le+sh	sax	repr	fboot	none	none	Azh	Azh	sax	NA	0	9.33463	0	0	21.1476	0	3.51777
Sample_98A	Development	le+sh	sax	repr	fboot	none	none	Azh	Azh	sax	NA	0	4.5027	0	0	4.27732	0	1.21998
Sample_99A	Development	le+sh	sax	repr	fboot	none	none	Azh	Azh	sax	NA	0	98.0202	0	0	48.6802	0	6.29962
Sample_100A	Development	spike	spike	repr	fboot	none	none	Azh	Azh	spike	NA	0	0	0	0	0	0	0
Sample_101A	Development	spike	spike	repr	fboot	none	none	Azh	Azh	spike	NA	0	0	0	0	0	0	0
Sample_102A	Development	spike	spike	repr	fboot	none	none	Azh	Azh	spike	NA	0	0	0	0	0	0	0
Sample_103A	Development	roots	root	repr	30%sp	none	none	Azh	Azh	root	NA	0	11.217	0	0	15.783	0	0
Sample_104B	Development	roots	root	repr	30%sp	none	none	Azh	Azh	root	NA	0	5.61422	0	0	3.38578	0	0
Sample_105B	Development	roots	root	repr	30%sp	none	none	Azh	Azh	root	NA	0	10.3434	0	0	14.8421	0	2.81449
Sample_106A	Development	le+sh	fls	repr	30%sp	none	none	Azh	Azh	fls	NA	0	1.3215	0	0	2.6785	0	0
Sample_107B	Development	le+sh	fls	repr	30%sp	none	none	Azh	Azh	fls	NA	0	2	0	0	0	0	0
Sample_108A	Development	le+sh	fls	repr	30%sp	none	none	Azh	Azh	fls	NA	2	0	0	0	9	0	0
Sample_109A	Development	le+sh	flb	repr	30%sp	none	none	Azh	Azh	flb	NA	0	1	0	0	0.957117	0	2.06717
Sample_110A	Development	le+sh	flb	repr	30%sp	none	none	Azh	Azh	flb	NA	0	0	0	0	0	0	1
Sample_111B	Development	le+sh	flb	repr	30%sp	none	none	Azh	Azh	flb	NA	0	3	0	0	0	0	0
Sample_112B	Development	le+sh	int_2	repr	30%sp	none	none	Azh	Azh	int	NA	0	4	0	0	3	0	0
Sample_113B	Development	le+sh	int_2	repr	30%sp	none	none	Azh	Azh	int	NA	0	3	0	0	0	0	0
Sample_114B	Development	le+sh	int_2	repr	30%sp	none	none	Azh	Azh	int	NA	0	0	0	0	7	0	0
Sample_115A	Development	le+sh	ped	repr	30%sp	none	none	Azh	Azh	ped	NA	0	0	0	0	1	0	0
Sample_116A	Development	le+sh	ped	repr	30%sp	none	none	Azh	Azh	ped	NA	1	0	0	0	0	0	1.0117
Sample_117A	Development	le+sh	ped	repr	30%sp	none	none	Azh	Azh	ped	NA	0	0	0	0	0	0	0
Sample_118A	Development	spike	spike	repr	30%sp	none	none	Azh	Azh	spike	NA	1	5	3	0	26.2555	0	15.7445
Sample_119B	Development	spike	spike	repr	30%sp	none	none	Azh	Azh	spike	NA	0	17.3138	0	0	44.964	0	16.7222
Sample_120A	Development	spike	spike	repr	30%sp	none	none	Azh	Azh	spike	NA	1	0	0	0	4	0	3
Sample_121A	Development	spike	s_lets	repr	30%sp	none	none	Azh	Azh	s_let	NA	0	28.763	0	1	58.6192	0	22.6178
Sample_122A	Development	spike	s_lets	repr	30%sp	none	none	Azh	Azh	s_let	NA	0	25.5908	0	0	52.8743	0	22.5349
Sample_123A	Development	spike	s_lets	repr	30%sp	none	none	Azh	Azh	s_let	NA	1	47.1949	1	0	138.621	0	35.1842
Sample_124A	Development	le+sh	fls	repr	emer	none	none	Azh	Azh	fls	NA	0	3	0	0	5.605	0	1.395
Sample_125A	Development	le+sh	fls	repr	emer	none	none	Azh	Azh	fls	NA	0	0	0	0	0	0	0
Sample_126A	Development	le+sh	fls	repr	emer	none	none	Azh	Azh	fls	NA	0	0	0	0	3	0	0
Sample_127A	Development	le+sh	flb	repr	emer	none	none	Azh	Azh	flb	NA	0	0	0	0	3	0	0
Sample_128A	Development	le+sh	flb	repr	emer	none	none	Azh	Azh	flb	NA	0	0	0	0	3	0	0
Sample_129A	Development	le+sh	flb	repr	emer	none	none	Azh	Azh	flb	NA	0	0	0	0	0	0	1.00956
Sample_130A	Development	le+sh	5lb	repr	emer	none	none	Azh	Azh	lea_b	NA	0	0	0	0	0	0	0
Sample_131A	Development	le+sh	5lb	repr	emer	none	none	Azh	Azh	lea_b	NA	0	2	0	0	0	0	0
Sample_132A	Development	le+sh	5lb	repr	emer	none	none	Azh	Azh	lea_b	NA	0	0	0	0	0	0	0
Sample_133A	Development	le+sh	ped	repr	emer	none	none	Azh	Azh	ped	NA	1	0	0	0	0	0	1
Sample_134A	Development	le+sh	ped	repr	emer	none	none	Azh	Azh	ped	NA	0	0	0	0	0	0	0
Sample_135A	Development	le+sh	ped	repr	emer	none	none	Azh	Azh	ped	NA	1	0	0	0	0	0	0
Sample_136A	Development	le+sh	int_2	repr	emer	none	none	Azh	Azh	int	NA	23	20.4503	0	1	54.037	0	10.6671
Sample_137B	Development	le+sh	int_2	repr	emer	none	none	Azh	Azh	int	NA	0	4	0	0	0	0	3
Sample_138A	Development	le+sh	int_2	repr	emer	none	none	Azh	Azh	int	NA	0	0	0	0	3	0	2
Sample_139A	Development	spike	awn	repr	emer	none	none	Azh	Azh	awn	NA	36.4405	55.0699	0	6.46052	117.935	2.12527	55.9687
Sample_140A	Development	spike	awn	repr	emer	none	none	Azh	Azh	awn	NA	42.2286	42.9411	0	0	79.0179	0	13.8124
Sample_141A	Development	spike	awn	repr	emer	none	none	Azh	Azh	awn	NA	79	40.1141	2	0	113.005	2	27.881
Sample_142A	Development	spike	glu	repr	emer	none	none	Azh	Azh	glu	NA	0	4.53389	0	0	20.1136	0	4.35253
Sample_143A	Development	spike	glu	repr	emer	none	none	Azh	Azh	glu	NA	0.0103828	0	0	0.989617	2	0	0
Sample_144B	Development	spike	glu	repr	emer	none	none	Azh	Azh	glu	NA	1	2	0	0	5	0	0
Sample_157A	Development	spike	lem	repr	emer	none	none	Azh	Azh	glu	NA	0	2	0	0	0	0	0
Sample_158A	Development	spike	lem	repr	emer	none	none	Azh	Azh	glu	NA	0	0	0	0	1.72617	0	10.2738
Sample_159B	Development	spike	lem	repr	emer	none	none	Azh	Azh	glu	NA	0	2	0	0	0	0	0
Sample_160A	Development	spike	anth	repr	anth	none	none	Azh	Azh	anth	NA	9.56153	26.9366	0	7.43847	24.8221	0	13.2413
Sample_161A	Development	spike	anth	repr	anth	none	none	Azh	Azh	anth	NA	11.9268	19.4854	4	0	22.9325	1.07324	8.5821
Sample_162A	Development	spike	anth	repr	anth	none	none	Azh	Azh	anth	NA	10	35.5726	6.65419	4.34581	13.5685	0	13.8589
Sample_163A	Development	spike	st_ov	repr	anth	none	none	Azh	Azh	st_ov	NA	15	0	0	0	2	0	2
Sample_164A	Development	spike	st_ov	repr	anth	none	none	Azh	Azh	st_ov	NA	0	0	0	0	0	0	4
Sample_165A	Development	spike	st_ov	repr	anth	none	none	Azh	Azh	st_ov	NA	43	4	0	0	0	0	0
Sample_166A	Development	le+sh	flbn-	repr	anth	none	none	Azh	Azh	flb	NA	0	0	0	0	1	0	2
Sample_167A	Development	le+sh	flbn-	repr	anth	none	none	Azh	Azh	flb	NA	0	0	0	0	0	0	2.02387
Sample_168A	Development	le+sh	flbn-	repr	anth	none	none	Azh	Azh	flb	NA	0	1	0	0	0	0	1
Sample_169A	Development	le+sh	5lbn-	repr	anth	none	none	Azh	Azh	lea_b	NA	0	1	0	0	1	0	0
Sample_170A	Development	le+sh	5lbn-	repr	anth	none	none	Azh	Azh	lea_b	NA	1	0	0	0	0	0	0
Sample_171A	Development	le+sh	5lbn-	repr	anth	none	none	Azh	Azh	lea_b	NA	0	0	0	0	0	0	2
Sample_172A	Development	le+sh	fls	repr	mil_g	none	none	Azh	Azh	fls	NA	1	0	0	0	4	0	0
Sample_173A	Development	le+sh	fls	repr	mil_g	none	none	Azh	Azh	fls	NA	0	0	0	0	1	0	0
Sample_174A	Development	le+sh	fls	repr	mil_g	none	none	Azh	Azh	fls	NA	0	1	0	0	0	0	2
Sample_175A	Development	le+sh	flb	repr	mil_g	none	none	Azh	Azh	flb	NA	0	0	0	0	0	0	0
Sample_176A	Development	le+sh	flb	repr	mil_g	none	none	Azh	Azh	flb	NA	0	0	0	0	0	0	0
Sample_177A	Development	le+sh	flb	repr	mil_g	none	none	Azh	Azh	flb	NA	0	1	0	0	1	0	0
Sample_178A	Development	le+sh	sax	repr	mil_g	none	none	Azh	Azh	sax	NA	1	41.2311	0	0	39.3468	0	5.42204
Sample_179A	Development	le+sh	sax	repr	mil_g	none	none	Azh	Azh	sax	NA	0	7.563	0	0	15.7363	0	5.70073
Sample_180A	Development	le+sh	sax	repr	mil_g	none	none	Azh	Azh	sax	NA	0	6.38632	0	0	27.0969	0	8.51673
Sample_181A	Development	le+sh	5lb_s	repr	mil_g	none	none	Azh	Azh	lea_b	NA	0	0	0	0	1	0	0
Sample_182A	Development	le+sh	5lb_s	repr	mil_g	none	none	Azh	Azh	lea_b	NA	0	0	0	0	0	0	0
Sample_183A	Development	le+sh	5lb_s	repr	mil_g	none	none	Azh	Azh	lea_b	NA	0	0	0	0	1	0	0
Sample_184A	Development	le+sh	ped	repr	mil_g	none	none	Azh	Azh	ped	NA	0	3.34697	0	0	0	0	3.67486
Sample_185A	Development	le+sh	ped	repr	mil_g	none	none	Azh	Azh	ped	NA	0	1	0	0	0	0	0
Sample_186A	Development	le+sh	ped	repr	mil_g	none	none	Azh	Azh	ped	NA	0	1	0	0	0	0	1
Sample_188B	Development	le+sh	int_2	repr	mil_g	none	none	Azh	Azh	int	NA	0	0	0	0	2	0	1
Sample_189B	Development	le+sh	int_2	repr	mil_g	none	none	Azh	Azh	int	NA	0	2	0	0	1	0	0
Sample_190A	Development	spike	awn	repr	mil_g	none	none	Azh	Azh	awn	NA	502.839	65.4719	28.2153	41.9175	197.011	9.54884	61.7481
Sample_191A	Development	spike	awn	repr	mil_g	none	none	Azh	Azh	awn	NA	330.672	111.258	7.31282	26.7387	265.867	2.27673	76.8747
Sample_192A	Development	spike	awn	repr	mil_g	none	none	Azh	Azh	awn	NA	235.799	66.9965	5.30752	6.76167	186.158	1.1319	48.8457
Sample_193A	Development	spike	glu	repr	mil_g	none	none	Azh	Azh	glu	NA	0	9.79531	0	1	47.497	0	21.977
Sample_194A	Development	spike	glu	repr	mil_g	none	none	Azh	Azh	glu	NA	0	17.6175	0	0	38.7874	1	10.5951
Sample_195A	Development	spike	glu	repr	mil_g	none	none	Azh	Azh	glu	NA	1	23.0419	0	0	51.421	0	11.5371
Sample_196A	Development	spike	lem	repr	mil_g	none	none	Azh	Azh	glu	NA	0	6	0	0	29	0	5
Sample_197A	Development	spike	lem	repr	mil_g	none	none	Azh	Azh	glu	NA	0	7.67984	0	0	14.3202	0	5
Sample_198A	Development	spike	lem	repr	mil_g	none	none	Azh	Azh	glu	NA	0	17.6628	0	0	18.3461	0	5.99111
Sample_199A	Development	grain	grain	repr	mil_g	none	none	Azh	Azh	gr_mi	NA	4726.15	77.6975	98.538	238.496	28.4078	58.7119	0
Sample_200A	Development	grain	grain	repr	mil_g	none	none	Azh	Azh	gr_mi	NA	2146.58	333.626	24.0164	70.3051	138.934	29.6665	12.8894
Sample_201A	Development	grain	grain	repr	mil_g	none	none	Azh	Azh	gr_mi	NA	852.149	197.563	4.06411	8.09164	52.8152	0	2.31611
Sample_202A	Development	le+sh	flbs	repr	dou	none	none	Azh	Azh	flb	NA	0	0	0	0	1.55592	0	0.44864
Sample_203A	Development	le+sh	flbs	repr	dou	none	none	Azh	Azh	flb	NA	0	0	0	0	0	0	2.00753
Sample_204A	Development	le+sh	flbs	repr	dou	none	none	Azh	Azh	flb	NA	0	0	0	0	0	0	0
Sample_205A	Development	grain	grain	repr	s_dou	none	none	Azh	Azh	gr_mi	NA	4406.12	571.464	118.849	395.93	201.74	84.9348	17.9665
Sample_206A	Development	grain	grain	repr	s_dou	none	none	Azh	Azh	gr_mi	NA	3427.53	253.175	95.2568	297.522	104.396	72.0508	23.0731
Sample_207A	Development	grain	grain	repr	s_dou	none	none	Azh	Azh	gr_mi	NA	1956.17	407.815	103.228	250.269	229.079	64.0039	26.4303
Sample_208A	Development	grain	grain	repr	h_dou	none	none	Azh	Azh	gr_ha	NA	7144.2	43.9455	91.105	243.296	80.4017	60.1377	16.9174
Sample_209A	Development	grain	grain	repr	h_dou	none	none	Azh	Azh	gr_ha	NA	1542.56	359.062	87.0039	206.357	144.83	49.9623	21.2276
Sample_210A	Development	grain	grain	repr	h_dou	none	none	Azh	Azh	gr_ha	NA	1165.73	273.626	66.0805	137.833	92.7751	20.4828	26.4749
Sample_211B	Development	grain	en	repr	dou	none	none	Azh	Azh	en	NA	46.2673	17	5.73311	4.83719	8	4.16243	0
Sample_212A	Development	grain	en	repr	dou	none	none	Azh	Azh	en	NA	398.798	47.7179	30.9704	55.6634	15.6319	10.2188	0
Sample_213A	Development	grain	en	repr	dou	none	none	Azh	Azh	en	NA	334.215	179.766	3.83082	37.0117	52.4993	7.94294	7.73444
Sample_214A	Development	grain	emb	repr	dou	none	none	Azh	Azh	emb	NA	57	0	2	0	0	0	2
Sample_215A	Development	grain	emb	repr	dou	none	none	Azh	Azh	emb	NA	85	11	1	0	2	0	3
Sample_216A	Development	grain	emb	repr	dou	none	none	Azh	Azh	emb	NA	211.923	1	0	11	0	2.07674	1
Sample_217B	Development	grain	grain	repr	rip	none	none	Azh	Azh	gr_ha	NA	830.039	212.027	14.6906	47.8031	51.1973	14.467	49.7762
Sample_218A	Development	grain	grain	repr	rip	none	none	Azh	Azh	gr_ha	NA	0	8.37937	0	0	3.62063	0	0
Sample_219A	Development	grain	grain	repr	rip	none	none	Azh	Azh	gr_ha	NA	6	2	0	0	4	0	4
Sample_223B	Development	le+sh	flbs	repr	rip	none	none	Azh	Azh	flb	NA	28	0	0	0	2	0	6.05647
Sample_224A	Development	le+sh	flbs	repr	rip	none	none	Azh	Azh	flb	NA	4	2.48815	0	0	0	0	2.53344
Sample_225A	Development	le+sh	flbs	repr	rip	none	none	Azh	Azh	flb	NA	171.945	3	2.08276	7.77363	12	2.19821	0
SRR502782	SRP013449	grain	s_en	repr	14dpa	none	none	other	Banks	en	NA	3	7	0	0	0	2	2
SRR502781	SRP013449	grain	al	repr	14dpa	none	none	other	Banks	al	NA	15	62.8004	0	0	0	7	3.19962
SRR502780	SRP013449	grain	s_en	repr	9dpa	none	none	other	Banks	en	NA	1	10.3806	0	0	0	2	2.61936
SRR502779	SRP013449	grain	al	repr	9dpa	none	none	other	Banks	al	NA	0	49.6901	0	0	3.70377	0	6.60616
SRR502778	SRP013449	grain	s_en	repr	6dpa	none	none	other	Banks	en	NA	0	16.6202	0	0	1.59952	1	3.78032
SRR502777	SRP013449	grain	al	repr	6dpa	none	none	other	Banks	al	NA	1	16.3287	0	0	2.67667	1	6.99465
SRR1958775	SRP056412	grain	grain	repr	35dpa	none	none	other	Baxt	gr_ha	NA	225.743	62.1465	0	12.8776	9.40176	2.1489	3.68248
SRR1958773	SRP056412	grain	grain	repr	25dpa	none	none	other	Baxt	gr_mi	NA	263.501	39	9.35477	33.0503	7	8.09415	0
SRR1958770	SRP056412	grain	grain	repr	15dpa	none	none	other	Baxt	gr_mi	NA	430.486	51.8051	6.34233	47.1174	12.3798	11.493	2.37581
SRR1958771	SRP056412	grain	grain	repr	15dpa	none	none	other	Baxt	gr_mi	none	860.651	91.5379	14.045	94.4659	33.4985	25.2888	3.51272
SRR1958774	SRP056412	grain	grain	repr	25dpa	none	none	other	Baxt	gr_mi	none	526.652	67.7718	10.7365	50.487	19.2282	20.1246	0
SRR1958776	SRP056412	grain	grain	repr	35dpa	none	none	other	Baxt	gr_ha	none	443.721	136.739	1.56718	21.1765	15.5396	3.18104	11.0757
SRR085459	SRP004884	le+sh	f_lea	repr	12dpa	none	none	other	Bobw	f_lea	NA	1.18954	0	0	0	6.63036e-05	5.81046	1.01979
SRR085458	SRP004884	le+sh	f_lea	repr	12dpa	none	none	other	Bobw	f_lea	NA	2	2	0	0	0	11	0
SRR085457	SRP004884	le+sh	f_lea	repr	12dpa	none	none	other	Bobw	f_lea	NA	0	3	0	0	0	19	0
SRX4940369	PRJNA497810	le+sh	flb	repr	3dpa	none	none	other	Bobw	flb	NA	0	1	0	0	0	69.9828	1.01715
SRX4940370	PRJNA497810	le+sh	flb	repr	3dpa	none	none	other	Bobw	flb	NA	1	1	0	0	1	66	1
SRX4940367	PRJNA497810	le+sh	flb	repr	3dpa	none	none	other	Bobw	flb	NA	2	0	0	0	0	121	0
SRX4940368	PRJNA497810	le+sh	flb	repr	7dpa	none	none	other	Bobw	flb	NA	0	7	0	0	0	320.992	1.0075
SRX4940373	PRJNA497810	le+sh	flb	repr	7dpa	none	none	other	Bobw	flb	NA	0	0	0	0	1	341	2
SRX4940374	PRJNA497810	le+sh	flb	repr	7dpa	none	none	other	Bobw	flb	NA	0	1.00451	0	0	0	257.995	0
SRX4940371	PRJNA497810	le+sh	flb	repr	10dpa	none	none	other	Bobw	flb	NA	0	0	0	0	0	101	0
SRX4940372	PRJNA497810	le+sh	flb	repr	10dpa	none	none	other	Bobw	flb	NA	0	0	0	0	0	8	0
SRX4940365	PRJNA497810	le+sh	flb	repr	10dpa	none	none	other	Bobw	flb	NA	0	0	0	0	0	10	0
SRX4940366	PRJNA497810	le+sh	flb	repr	13dpa	none	none	other	Bobw	flb	NA	0	0	0	0	1.02797	174.917	2.05529
SRX4940357	PRJNA497810	le+sh	flb	repr	13dpa	none	none	other	Bobw	flb	NA	0	0	0	0	0	91	0
SRX4940358	PRJNA497810	le+sh	flb	repr	13dpa	none	none	other	Bobw	flb	NA	0	1	0	0	0	356.986	2.039
SRX4940359	PRJNA497810	le+sh	flb	repr	15dpa	none	none	other	Bobw	flb	NA	0	4	0	0	0	115	0
SRX4940360	PRJNA497810	le+sh	flb	repr	15dpa	none	none	other	Bobw	flb	NA	0	0	0	0	0	23	0
SRX4940361	PRJNA497810	le+sh	flb	repr	15dpa	none	none	other	Bobw	flb	NA	0	3	0	0	0	51	0
SRX4940362	PRJNA497810	le+sh	flb	repr	17dpa	none	none	other	Bobw	flb	NA	0	0	0	0	0	77	0
SRX4940363	PRJNA497810	le+sh	flb	repr	17dpa	none	none	other	Bobw	flb	NA	0	1	0	0	0	473.99	2.04338
SRX4940364	PRJNA497810	le+sh	flb	repr	17dpa	none	none	other	Bobw	flb	NA	2.01169	2	0	0	0	193.988	0
SRX4940355	PRJNA497810	le+sh	flb	repr	19dpa	none	none	other	Bobw	flb	NA	0	2	0	0	2.52145	98	2.47855
SRX4940356	PRJNA497810	le+sh	flb	repr	19dpa	none	none	other	Bobw	flb	NA	2	1	0	0	1	38	1.02152
SRX4940346	PRJNA497810	le+sh	flb	repr	19dpa	none	none	other	Bobw	flb	NA	0	0	0	0	0	96	0
SRX4940345	PRJNA497810	le+sh	flb	repr	21dpa	none	none	other	Bobw	flb	NA	0	3	0	0	0	190.987	1.02473
SRX4940348	PRJNA497810	le+sh	flb	repr	21dpa	none	none	other	Bobw	flb	NA	0	4	0	0	0.999999	53	1.4666e-06
SRX4940347	PRJNA497810	le+sh	flb	repr	21dpa	none	none	other	Bobw	flb	NA	0	0	0	0	0.999998	49	1.61886e-06
SRX4940350	PRJNA497810	le+sh	flb	repr	23dpa	none	none	other	Bobw	flb	NA	4.03028	14.751	0	0	0	118.587	23.8193
SRX4940349	PRJNA497810	le+sh	flb	repr	23dpa	none	none	other	Bobw	flb	NA	0	7	0	0	0	54	0
SRX4940352	PRJNA497810	le+sh	flb	repr	23dpa	none	none	other	Bobw	flb	NA	0	57.4129	0	0	1.11309	115	12.8139
SRX4940351	PRJNA497810	le+sh	flb	repr	26dpa	none	none	other	Bobw	flb	NA	2	178.699	0	0	1.09237	54	28.6467
SRX4940354	PRJNA497810	le+sh	flb	repr	26dpa	none	none	other	Bobw	flb	NA	0	104.942	0	0	0	30.8043	6.25353
SRX4940353	PRJNA497810	le+sh	flb	repr	26dpa	none	none	other	Bobw	flb	NA	0	3	0	0	0	85.9721	2.05536
SRR3822112	SRP078208	le+sh	col	see	3d	none	mo36h	other	Char2	s_aer	contr	0	13.7568	0	0	4.24324	0	2
SRR3822110	SRP078208	le+sh	col	see	3d	dis	fp36h	other	Char2	s_aer	fus_2	0	31.8094	0	0	7.1906	0	7.17441
SRR3822108	SRP078208	le+sh	col	see	3d	dis	fp36h	other	Char2	s_aer	fus_2	0	37.4499	0	0	8.072	0	7.47807
SRR3822106	SRP078208	le+sh	col	see	3d	dis	fp36h	other	Char2	s_aer	fus_2	0	24.2235	0	0	4.6646	0	8.11189
SRR3822104	SRP078208	le+sh	col	see	3d	none	mo36h	other	Char2	s_aer	contr	0	9.69015	0	0	7.40711	0	6.90274
SRR3822102	SRP078208	le+sh	col	see	3d	none	mo36h	other	Char2	s_aer	contr	0	6.39096	0	0	4.81005	0	4.79899
SRR3822100	SRP078208	le+sh	col	see	3d	none	mo36h	other	Char2	s_aer	contr	0	5.61414	0	0	3.38586	0	5.23192
SRR3822098	SRP078208	le+sh	col	see	3d	dis	fp36h	other	Char2	s_aer	fus_2	0	40.3174	0	0	9.25261	1	4.53172
SRR1958781	SRP056412	grain	grain	repr	35dpa	none	none	other	Chara	gr_ha	NA	298.495	102.299	0	1	57.6611	111.161	39.3834
SRR1958779	SRP056412	grain	grain	repr	25dpa	none	none	other	Chara	gr_mi	NA	414.703	56.4164	0	1.02007	25.0892	198.033	27.7384
SRR1958777	SRP056412	grain	grain	repr	15dpa	none	none	other	Chara	gr_mi	NA	468.75	68.3887	0	1.02355	34.1221	207.048	33.668
SRR1958778	SRP056412	grain	grain	repr	15dpa	none	none	other	Chara	gr_mi	none	927.806	130.286	0	3.07321	77.919	418.556	60.3597
SRR1958780	SRP056412	grain	grain	repr	25dpa	none	none	other	Chara	gr_mi	none	860.387	135.224	0	4.05936	67.8129	359.004	44.5128
SRR1958782	SRP056412	grain	grain	repr	35dpa	none	none	other	Chara	gr_ha	none	644.521	184.605	0	2	113.271	217.154	87.4494
ERR305291	ERP003465	spike	s_let	repr	anth	dis	fu50h	other	CM	s_let	NA	5.29268	3.01727	140.557	2.5381	1.64831	14415.4	6.54459
ERR305300	ERP003465	spike	s_let	repr	anth	none	mo30h	other	CM	s_let	NA	2.05016	27.1773	365.638	2.41287	0	5053.66	2.06042
ERR305309	ERP003465	spike	s_let	repr	anth	none	mo50h	other	CM	s_let	NA	3.12639	118.452	170.042	2.47259	1.27305	14636.2	23.4576
ERR305327	ERP003465	spike	s_let	repr	anth	dis	fu30h	other	CM	s_let	NA	4.16782	15.9177	400.819	8.4463	1.02799	9004.36	3.26215
ERR305326	ERP003465	spike	s_let	repr	anth	dis	fu50h	other	CM	s_let	NA	0	35.9607	171.817	1.29987	0	7913.6	2.35777
ERR305277	ERP003465	spike	s_let	repr	anth	none	mo30h	other	CM	s_let	NA	1.02286	33.7688	519.538	10.0855	1.37732	8434.86	6.34739
ERR305289	ERP003465	spike	s_let	repr	anth	dis	fu30h	other	CM	s_let	NA	5.15066	0	592.868	12.4879	0	12691.4	2.05996
ERR305313	ERP003465	spike	s_let	repr	anth	none	mo50h	other	CM	s_let	NA	3.1291	1.00617	136.759	13.1282	0	21646	0
ERR305332	ERP003465	spike	s_let	repr	anth	none	mo50h	other	CM	s_let	NA	1.02249	2.50167	173.88	1.24906	0	14476.8	2.59226
ERR305279	ERP003465	spike	s_let	repr	anth	dis	fu30h	other	CM	s_let	NA	2.02327	1.00589	250.069	3.56572	0	5867.25	3.0875
ERR305275	ERP003465	spike	s_let	repr	anth	none	mo30h	other	CM	s_let	NA	3.07101	2.0116	429.317	3.55158	1.03063	7851.02	1.04515e-06
ERR305329	ERP003465	spike	s_let	repr	anth	dis	fu50h	other	CM	s_let	NA	2.11219	86.6567	119.285	2.5322	3.46584	8064.06	8.8907
ERR305302	ERP003465	spike	s_let	repr	anth	none	mo50h	other	CM_1	s_let	NA	6.1639	50.3907	2.12798	11.1128	6.8156	10622.4	9.01875
ERR305317	ERP003465	spike	s_let	repr	anth	dis	fu30h	other	CM_1	s_let	NA	1.26161	3.61109	3.83205	2.08201	2.49246	4418.72	0
ERR305287	ERP003465	spike	s_let	repr	anth	none	mo50h	other	CM_1	s_let	NA	4.3447	4.03002	3.70583	13.8871	4.7021	25832.8	3.56012
ERR305295	ERP003465	spike	s_let	repr	anth	dis	fu50h	other	CM_1	s_let	NA	6.39836	1.00815	11.2995	23.286	1.54766	19763.9	1.53815
ERR305282	ERP003465	spike	s_let	repr	anth	none	mo50h	other	CM_1	s_let	NA	6.16359	41.0455	3.36445	8.14784	5.45905	11034.7	4.09715
ERR305303	ERP003465	spike	s_let	repr	anth	dis	fu30h	other	CM_1	s_let	NA	6.17856	5.6509	3.26973	10.5661	3.49348	12625.8	0
ERR305288	ERP003465	spike	s_let	repr	anth	none	mo30h	other	CM_1	s_let	NA	3.7752	22.974	1.83746	10.2544	1.07485	8737.84	2.24614
ERR305318	ERP003465	spike	s_let	repr	anth	none	mo30h	other	CM_1	s_let	NA	1.01358	0.409251	0	4.16899	2.67785	6555.7	1.02617
ERR305330	ERP003465	spike	s_let	repr	anth	none	mo30h	other	CM_1	s_let	NA	1.02752	2.01541	16.1801	3.37923	1.37445	8221.27	2.78248
ERR305299	ERP003465	spike	s_let	repr	anth	dis	fu50h	other	CM_1	s_let	NA	3.07808	2.28674	5.21504	7.27501	5.89138	10387.3	0
ERR305333	ERP003465	spike	s_let	repr	anth	dis	fu30h	other	CM_1	s_let	NA	2.442	13.97	3.68154	0	0	5760.7	1.2227
ERR305307	ERP003465	spike	s_let	repr	anth	none	mo50h	other	CM_1	s_let	NA	2.05041	39.0087	1.24733	5.073	1.18923	11550.2	3.25808
ERR305281	ERP003465	spike	s_let	repr	anth	none	mo50h	other	CM_2	s_let	NA	0	58.3235	0	6.43263	2.65865	10097.9	5.63936
ERR305294	ERP003465	spike	s_let	repr	anth	none	mo30h	other	CM_2	s_let	NA	2.0503	25.228	0	8.50661	6.36638	9573.99	3.88228
ERR305322	ERP003465	spike	s_let	repr	anth	none	mo30h	other	CM_2	s_let	NA	4.05344	1.00847	3.0574	3.11917	3.09781	5274.66	0
ERR305292	ERP003465	spike	s_let	repr	anth	none	mo30h	other	CM_2	s_let	NA	1.02276	9.07257	3.0162	3.22608	0	6407.66	0
ERR305286	ERP003465	spike	s_let	repr	anth	none	mo50h	other	CM_2	s_let	NA	6.1985	4.02545	1.42987	9.23959	1.54859	22877	1.53891
ERR305280	ERP003465	spike	s_let	repr	anth	dis	fu50h	other	CM_2	s_let	NA	4.09809	5.73845	1.34375	2.83589	2.36508	10821.6	1.06874
ERR305323	ERP003465	spike	s_let	repr	anth	none	mo50h	other	CM_2	s_let	NA	6.17484	1.24453	8.91477	12.0554	3.64042	19982.6	5.41035
ERR305310	ERP003465	spike	s_let	repr	anth	dis	fu50h	other	CM_2	s_let	NA	2.44779	77.0377	3.77576	10.4678	7.15704	13995.2	7.95308
ERR305290	ERP003465	spike	s_let	repr	anth	dis	fu30h	other	CM_2	s_let	NA	4.08484	2.50176	0	7.36711	1.02898	10710.4	2.58799
ERR305324	ERP003465	spike	s_let	repr	anth	none	mo30h	other	CM_2	s_let	NA	3.04932	1.48596	0	5.23295	1.56885	7898.66	1.27796e-06
ERR305311	ERP003465	spike	s_let	repr	anth	dis	fu30h	other	CM_2	s_let	NA	0	7.86292	3.5602	3.64843	1.79066	5013.64	1.49383
ERR305312	ERP003465	spike	s_let	repr	anth	dis	fu50h	other	CM_2	s_let	NA	11.2558	37.9719	4.07947	2.11367	3.11185	6810.82	9.75993
ERR305285	ERP003465	spike	s_let	repr	anth	dis	fu30h	other	CM_3	s_let	NA	1.02736	5.22486	1.35725	2.85028	1.86542	9813.67	0
ERR305328	ERP003465	spike	s_let	repr	anth	dis	fu50h	other	CM_3	s_let	NA	4.10789	51.2339	2.55845	7.95806	10.4057	10802.6	3.08714
ERR305316	ERP003465	spike	s_let	repr	anth	dis	fu50h	other	CM_3	s_let	NA	3.08118	39.8299	0	2.12234	2.43465	9261.35	1.18383
ERR305274	ERP003465	spike	s_let	repr	anth	dis	fu50h	other	CM_3	s_let	NA	6.86029	4.33086	8.96331	11.1618	2.22893	21132.8	2.64196
ERR305304	ERP003465	spike	s_let	repr	anth	dis	fu30h	other	CM_3	s_let	NA	2.03344	1.14562	2.31849	0	3.16318	6661.76	1.59109
ERR305321	ERP003465	spike	s_let	repr	anth	dis	fu30h	other	CM_3	s_let	NA	1.3346	15.8066	3.08526	7.10644	2.5964	7210.19	3.88134
ERR305319	ERP003465	spike	s_let	repr	anth	dis	fu50h	other	CM_3	s_let	NA	1.04701	45.3889	0	3.20224	5.03536	9304.18	5.14977
ERR305308	ERP003465	spike	s_let	repr	anth	none	mo30h	other	CM_3	s_let	NA	0	4.61156	1.77585	5.51652	3.22463	10381.5	1.32658
ERR305314	ERP003465	spike	s_let	repr	anth	dis	fu30h	other	CM_3	s_let	NA	0	22.8907	3.06864	0	1.43206	6981.6	3.00877
ERR305298	ERP003465	spike	s_let	repr	anth	none	mo30h	other	CM_3	s_let	NA	3.04383	20.9357	1.02002	0	1.73743	7129.66	1.59814
ERR305276	ERP003465	spike	s_let	repr	anth	none	mo50h	other	CM_3	s_let	NA	3.0624	3.76309	4.58047	1.58591	4.64206	13331.5	3.89556
ERR305325	ERP003465	spike	s_let	repr	anth	none	mo50h	other	CM_3	s_let	NA	7.20603	2.01179	6.68982	5.83223	4.13526	13924.1	2.04263
ERR305331	ERP003465	spike	s_let	repr	anth	dis	fu30h	other	CM_4	s_let	NA	1.13837	15.4891	0	9.42893	2.68511	7828.26	0
ERR305297	ERP003465	spike	s_let	repr	anth	dis	fu50h	other	CM_4	s_let	NA	8.65641	3.02103	0	12.2995	0	17259.9	3.12938
ERR305315	ERP003465	spike	s_let	repr	anth	dis	fu50h	other	CM_4	s_let	NA	0	42.8281	0	2.18691	1.81975	6031.43	1.73161
ERR305306	ERP003465	spike	s_let	repr	anth	dis	fu30h	other	CM_4	s_let	NA	4.07409	8.04151	4.58789	1.57638	3.96926	7212.46	5.33372
ERR305305	ERP003465	spike	s_let	repr	anth	none	mo50h	other	CM_4	s_let	NA	1.04477	1.43319	0	4.3608	4.07753	11799.4	3.69027
ERR305301	ERP003465	spike	s_let	repr	anth	none	mo50h	other	CM_4	s_let	NA	10.4216	2.01418	0	4.34443	4.64205	11586	1.5377
ERR305283	ERP003465	spike	s_let	repr	anth	none	mo50h	other	CM_4	s_let	NA	10.7554	57.2923	4.78423	8.46076	8.85896	9560.2	3.6499
ERR305320	ERP003465	spike	s_let	repr	anth	none	mo30h	other	CM_4	s_let	NA	3.06263	3.43811	3.6628	2.52862	3.57035	7586.55	1.18753
ERR305278	ERP003465	spike	s_let	repr	anth	dis	fu30h	other	CM_4	s_let	NA	6.11076	0	6.14523	0	1.55097	5470.65	1.54124
ERR305284	ERP003465	spike	s_let	repr	anth	none	mo30h	other	CM_4	s_let	NA	2.06057	5.04485	3.06818	6.36558	1.02907	8653.43	5.28544e-07
ERR305296	ERP003465	spike	s_let	repr	anth	none	mo30h	other	CM_4	s_let	NA	0	26.9338	2.04068	1.05202	3.37465	5488.43	3.17018
ERR305293	ERP003465	spike	s_let	repr	anth	dis	fu50h	other	CM_4	s_let	NA	3.57139	34.0829	0	4.96472	1.32499	8598.02	11.0343
Wulff_H000b	PAMP Triggered Imune Response	le+sh	lea	veg	3_lea	none	water	CS	CS	lea	contr	0	1039	365	0	2.00402	1	24
Wulff_H000d	PAMP Triggered Imune Response	le+sh	lea	veg	3_lea	none	water	CS	CS	lea	contr	0	888.992	571	0	7.00816	0	80
Wulff_H000e	PAMP Triggered Imune Response	le+sh	lea	veg	3_lea	none	water	CS	CS	lea	contr	0	426.954	815	0	6	2	20.0462
Wulff_H030a	PAMP Triggered Imune Response	le+sh	lea	veg	3_lea	none	water	CS	CS	lea	contr	0	564.969	309	0	8.02917	0	1.0018
Wulff_H030b	PAMP Triggered Imune Response	le+sh	lea	veg	3_lea	none	water	CS	CS	lea	contr	0	852.985	265.985	2.01477	0	1.00099	12.0143
Wulff_H030e	PAMP Triggered Imune Response	le+sh	lea	veg	3_lea	none	water	CS	CS	lea	contr	0	301.97	328	0	3	0	9.02991
Wulff_H180b	PAMP Triggered Imune Response	le+sh	lea	veg	3_lea	none	water	CS	CS	lea	contr	0	1095	243	0	5.00474	1	34
Wulff_H180c	PAMP Triggered Imune Response	le+sh	lea	veg	3_lea	none	water	CS	CS	lea	contr	0	695.968	614	0	1.04975	0	20.982
Wulff_H180d	PAMP Triggered Imune Response	le+sh	lea	veg	3_lea	none	water	CS	CS	lea	contr	0	2426.89	245.992	1.00802	22.0469	0	82.4981
Wulff_C030a	PAMP Triggered Imune Response	le+sh	lea	veg	3_lea	dis	chit	CS	CS	lea	chit	0	7197.24	391.049	0	29.1757	1.00045	302.531
Wulff_C030c	PAMP Triggered Imune Response	le+sh	lea	veg	3_lea	dis	chit	CS	CS	lea	chit	0	9341.09	238.023	0	75.8559	0	614.026
Wulff_C030e	PAMP Triggered Imune Response	le+sh	lea	veg	3_lea	dis	chit	CS	CS	lea	chit	0	4256.81	199	0	3.06443	0	160.13
Wulff_C180b	PAMP Triggered Imune Response	le+sh	lea	veg	3_lea	dis	chit	CS	CS	lea	chit	0	5439.77	214	0	85.5669	0	103.659
Wulff_C180c	PAMP Triggered Imune Response	le+sh	lea	veg	3_lea	dis	chit	CS	CS	lea	chit	0	1608.98	164	0	19.0244	0	22
Wulff_C180d	PAMP Triggered Imune Response	le+sh	lea	veg	3_lea	dis	chit	CS	CS	lea	chit	0	6698.69	222	0	93.0938	0	207.216
Wulff_F030c	PAMP Triggered Imune Response	le+sh	lea	veg	3_lea	dis	flg22	CS	CS	lea	flg22	0	11220	219	0	76.0883	3.00018	2571.92
Wulff_F030d	PAMP Triggered Imune Response	le+sh	lea	veg	3_lea	dis	flg22	CS	CS	lea	flg22	0	15391.7	359.018	0	231.086	3.001	3886.18
Wulff_F030e	PAMP Triggered Imune Response	le+sh	lea	veg	3_lea	dis	flg22	CS	CS	lea	flg22	0	9161.55	624.343	4.02511	63.9569	7.01721	1574.11
Wulff_F180a	PAMP Triggered Imune Response	le+sh	lea	veg	3_lea	dis	flg22	CS	CS	lea	flg22	0	8355.5	326	0	106.996	1	749.501
Wulff_F180b	PAMP Triggered Imune Response	le+sh	lea	veg	3_lea	dis	flg22	CS	CS	lea	flg22	0	8690.54	140	0	65.5747	0	374.888
Wulff_F180c	PAMP Triggered Imune Response	le+sh	lea	veg	3_lea	dis	flg22	CS	CS	lea	flg22	0	5438.87	182.029	0	161.731	5	430.368
HI.3206.006.Index_2.CS_125RNA_14d_Leaf8	CS_methylome	le+sh	lea	veg	14d	none	none	CS	CS	lea	NA	0	7	0	0	0	3	2
HI.3206.006.Index_6.CS_125RNA_14d_Leaf9	CS_methylome	le+sh	lea	veg	14d	none	none	CS	CS	lea	NA	0	45	0	0	0	3	2.05466
HI.3206.006.Index_15.CS_125RNA_14d_Leaf10	CS_methylome	le+sh	lea	veg	14d	none	none	CS	CS	lea	NA	5	32	4	0	0	3	2
HI.3671.002.Index_16.CS_150RNA_14d_leaf2	CS_methylome	le+sh	lea	veg	14d	none	none	CS	CS	lea	NA	0	10.9054	0	0	0	15	1.10649
HI.3671.002.Index_4.CS_150RNA_14d_leaf6	CS_methylome	le+sh	lea	veg	14d	none	none	CS	CS	lea	NA	0	12.9208	0	0	0	7	1.0792
HI.3206.006.Index_5.CS_125RNA_14d_Root8	CS_methylome	roots	root	veg	14d	none	none	CS	CS	root	NA	0	0	0	0	5	0	6.59028
HI.3206.006.Index_19.CS_125RNA_14d_Root10	CS_methylome	roots	root	veg	14d	none	none	CS	CS	root	NA	0	3	0	0	4	0	4
HI.3671.002.Index_18.CS_150RNA_14d_root2	CS_methylome	roots	root	veg	14d	none	none	CS	CS	root	NA	0	6	1	0	1	9	5
HI.3671.002.Index_12.CS_150RNA_14d_root6	CS_methylome	roots	root	veg	14d	none	none	CS	CS	root	NA	0	0	0	0	5	15	3
HI.3206.006.Index_7.CS_125RNA_14d_Root9	CS_methylome	roots	root	veg	14d	none	none	CS	CS	root	NA	0	6	0	0	0	0	6
HI.3671.002.Index_2.CS_150RNA_spike1	CS_methylome	spike	sp_t	repr	anth	none	none	CS	CS	spike	NA	6.01752	8.01377	133.373	0	0	14807.6	1.00332
HI.3671.002.Index_7.CS_150RNA_spike2	CS_methylome	spike	sp_m	repr	anth	none	none	CS	CS	spike	NA	0	20.0278	33.0055	2.08527	0	8354.88	2.00545
HI.3671.002.Index_19.CS_150RNA_spike3	CS_methylome	spike	sp_b	repr	anth	none	none	CS	CS	spike	NA	2.00841	3.00601	30.1093	2.04838	0	12768.8	4.01542
N_AWW_clean	Aneuploidy	le+sh	4_lea	veg	7_lea	none	none	CS	CS	lea	NA	65.583	71.0016	125.236	1.28898	14.6948	11.8922	44.5926
P_AWW_clean	Aneuploidy	le+sh	4_lea	veg	7_lea	none	none	CS	CS	lea	NA	61.578	186.898	218.831	0	34.5122	3.17863	37.4842
Q_AWW_clean	Aneuploidy	le+sh	4_lea	veg	7_lea	none	none	CS	CS	lea	NA	244.822	107.422	113.173	0	0	14.7654	20.9882
NN_AWW_noribo	Aneuploidy	roots	root	veg	7_lea	none	none	CS	CS	root	NA	3	30.7158	2	0	59.5066	4	11.8451
PP_AWW_noribo	Aneuploidy	roots	root	veg	7_lea	none	none	CS	CS	root	NA	0	18.2279	2	0	59.3214	3	17.4507
QQ_AWW_noribo	Aneuploidy	roots	root	veg	7_lea	none	none	CS	CS	root	NA	1	46.2928	1	0	56.4137	0	7.29342
Q_BFL_noribo	Aneuploidy	le+sh	4_lea	veg	7_lea	none	none	CS	CS	lea	NA	53	14.9309	47	0	1	1	1.07705
DRR003151	DRP000768	roots	root	veg	24d	abio	P-10d	CS	CS	root	NA	0	8	0	0	0	0	0
DRR003149	DRP000768	roots	root	veg	24d	none	none	CS	CS	root	NA	0	1	1	0	2	0	0
ERR392055	ERP004505	grain	w_en	repr	10dpa	none	none	CS	CS	en	NA	1	0	2.6718	1.3282	1	0	0
ERR392075	ERP004505	grain	s_en	repr	20dpa	none	none	CS	CS	en	NA	0	0	3	0	0	1	0
ERR392076	ERP004505	grain	s_en	repr	20dpa	none	none	CS	CS	en	NA	4	2	25	3	2	5	0
DRR003153	DRP000768	roots	root	veg	24d	abio	P-10d	CS	CS	root	NA	0	8	0	0	0	0	0
DRR003157	DRP000768	le+sh	shoot	veg	24d	abio	P-10d	CS	CS	v_aer	P-	0	159.115	0	0	17.1964	0	5.92223
SRR947016	SRP028357	roots	root	veg	5_lea	none	none	CS	CS	root	NA	0	3.09081	0	0	7.90919	0	1
SRR946457	SRP028357	roots	root	veg	5_lea	none	none	CS	CS	root	NA	0	0	0	0	5.83217	0	1.18901
SRR947005	SRP028357	le+sh	shoot	veg	5_lea	none	none	CS	CS	v_aer	NA	0	0	0	0	0	1	0
SRR946453	SRP028357	le+sh	shoot	veg	5_lea	none	none	CS	CS	v_aer	NA	1.03379	2	28.9662	0	0	0	0
DRR003148	DRP000768	roots	root	veg	24d	none	none	CS	CS	root	NA	0	1	0	0	1	1	0
grain_Z71_rep1	choulet_URGI	grain	grain	repr	2dpa	none	none	CS	CS	gr_mi	NA	60.1809	157.666	12.8743	93.6114	83.4622	433.955	79.2501
grain_Z71_rep2	choulet_URGI	grain	grain	repr	2dpa	none	none	CS	CS	gr_mi	NA	73.8255	186.052	2.03324	90.8496	73.3762	383.609	55.2541
grain_Z75_rep1	choulet_URGI	grain	grain	repr	14dpa	none	none	CS	CS	gr_mi	NA	481.5	75.592	427.804	77.5242	118.815	407.172	50.5932
grain_Z75_rep2	choulet_URGI	grain	grain	repr	14dpa	none	none	CS	CS	gr_mi	NA	527.437	130.934	441.574	84.6635	123.625	403.143	47.6224
grain_Z85_rep1	choulet_URGI	grain	grain	repr	30dpa	none	none	CS	CS	gr_ha	NA	0	8	0	0	0	0	0
grain_Z85_rep2	choulet_URGI	grain	grain	repr	30dpa	none	none	CS	CS	gr_ha	NA	0	10	0	0	0	0	0
leaf_Z10_rep1	choulet_URGI	le+sh	lea	see	see	none	none	CS	CS	s_aer	NA	0	13	3	0	12.9661	0	14.0339
leaf_Z10_rep2	choulet_URGI	le+sh	lea	see	see	none	none	CS	CS	s_aer	NA	0	6	0	0	21.6028	0	14.3972
leaf_Z23_rep1	choulet_URGI	le+sh	lea	veg	till	none	none	CS	CS	lea	NA	0	16.2306	0	0	11.1769	1	52.5925
leaf_Z23_rep2	choulet_URGI	le+sh	lea	veg	till	none	none	CS	CS	lea	NA	0	10.2237	0	0	18.3503	0	34.4259
leaf_Z71_rep1	choulet_URGI	le+sh	lea	repr	2dpa	none	none	CS	CS	f_lea	NA	0	5.0478	445.972	1.05286	1.01514	238.912	3.17718e-07
leaf_Z71_rep2	choulet_URGI	le+sh	lea	repr	2dpa	none	none	CS	CS	f_lea	NA	0	3	386.33	3.19255	0	182.477	0
root_Z10_rep1	choulet_URGI	roots	root	see	see	none	none	CS	CS	root	NA	0	1	0	0	10	2	0
root_Z10_rep2	choulet_URGI	roots	root	see	see	none	none	CS	CS	root	NA	0	0	0	0	5	0	0
root_Z13_rep1	choulet_URGI	roots	root	veg	3_lea	none	none	CS	CS	root	NA	1	0	11	0	0	7	0
root_Z13_rep2	choulet_URGI	roots	root	veg	3_lea	none	none	CS	CS	root	NA	0	2.48891	0	0	1.25738	1	1.25371
root_Z39_rep1	choulet_URGI	roots	root	repr	f_lea	none	none	CS	CS	root	NA	0	0	0	0	10.5818	2	7.69545
root_Z39_rep2	choulet_URGI	roots	root	repr	f_lea	none	none	CS	CS	root	NA	0	0	4	0	1.20222	2	4.79778
spike_Z32_rep1	choulet_URGI	spike	spike	veg	2_no	none	none	CS	CS	spike	NA	0	1	0	0	0	1	2
spike_Z32_rep2	choulet_URGI	spike	spike	veg	2_no	none	none	CS	CS	spike	NA	0	0	0	0	0	0	7
spike_Z39_rep1	choulet_URGI	spike	spike	repr	f_lea	none	none	CS	CS	spike	NA	0	1	0	0	0	41	0
spike_Z39_rep2	choulet_URGI	spike	spike	repr	f_lea	none	none	CS	CS	spike	NA	0	0	0	0	0	37.9684	1.03164
spike_Z65_rep1	choulet_URGI	spike	spike	repr	anth	none	none	CS	CS	spike	NA	4.02456	1.00064	8.0128	0	0	7282.96	1.00364
spike_Z65_rep2	choulet_URGI	spike	spike	repr	anth	none	none	CS	CS	spike	NA	4.03056	0	3.01095	0	0	7377.95	1.01122
stem_Z30_rep1	choulet_URGI	le+sh	stem	veg	1_sp	none	none	CS	CS	int	NA	0	13	1.38	0	18	2.62	24
stem_Z30_rep2	choulet_URGI	le+sh	stem	veg	1_sp	none	none	CS	CS	int	NA	0	6	0	0	15.4575	1	18.5425
stem_Z32_rep1	choulet_URGI	le+sh	stem	veg	2_no	none	none	CS	CS	int	NA	0	0	0	0	4	58	4
stem_Z32_rep2	choulet_URGI	le+sh	stem	veg	2_no	none	none	CS	CS	int	NA	0	1	1	0	0	28	5
stem_Z65_rep1	choulet_URGI	le+sh	stem	repr	anth	none	none	CS	CS	int	NA	0	0	2.00407	0	0	2866	0
stem_Z65_rep2	choulet_URGI	le+sh	stem	repr	anth	none	none	CS	CS	int	NA	2.01409	0	7.01317	0	0	3098.97	0
ERR1598033	ERP016738	grain	grain	repr	mil_g	none	none	CS	CS	gr_mi	NA	2065.69	522	253	369	644	1090.31	137
ERR1598032	ERP016738	spike	spike	repr	emer	none	none	CS	CS	spike	NA	0	0	0	0	0	567	0
ERR1598031	ERP016738	le+sh	stem	repr	mil_g	none	none	CS	CS	int	NA	0	0	0	0	2	950	4
ERR1598030	ERP016738	le+sh	lea	veg	7_lea	none	none	CS	CS	lea	NA	0	70	7	0	27	0	15
ERR1598029	ERP016738	roots	root	veg	3_lea	none	none	CS	CS	root	NA	0	4	0	0	1	2	15
ERR1598028	ERP016738	le+sh	see	see	4d	none	none	CS	CS	s_aer	NA	4	14	7	0	55	0	47
DRR003155	DRP000768	le+sh	shoot	veg	24d	none	none	CS	CS	v_aer	contr	0	18	0	0	10.6693	0	5.33069
DRR003159	DRP000768	le+sh	shoot	veg	24d	abio	P-10d	CS	CS	v_aer	P-	0	53.8598	0	0	3.90125	0	1.239
SRR3068482	SRP067916	le+sh	f_lea	repr	30dpa	none	none	CS	CS	f_lea	NA	437.801	96.0059	31775.7	257.474	0	1.00369	50.3385
SRR3068481	SRP067916	le+sh	f_lea	repr	25dpa	none	none	CS	CS	f_lea	NA	184.086	359.772	22718.6	216.205	0	10.0037	37.2961
SRR3068477	SRP067916	le+sh	f_lea	repr	15dpa	none	none	CS	CS	f_lea	NA	13	13	4031.62	77.3696	0	20.0083	4
SRR3068439	SRP067916	le+sh	f_lea	repr	anth	none	none	CS	CS	f_lea	NA	1	1	520	0	0	2	0
SRR3068387	SRP067916	le+sh	f_lea	repr	emer	none	none	CS	CS	f_lea	NA	0	2	150	0	0	6	0
SRR2096845	SRP060670	spike	rach	repr	anth	none	mo4d	CS	CS	rach	NA	3	0	8.03322	1.01886	1.51762	553.922	1.50865
SRR2096844	SRP060670	spike	rach	repr	anth	none	mo4d	CS	CS	rach	NA	3.01005	0	3.01027	0	0	334.98	0
SRR2096843	SRP060670	spike	rach	repr	anth	dis	fu4d	CS	CS	rach	NA	0	2	4	0	0	1	1
SRR2096841	SRP060670	spike	rach	repr	anth	dis	fu4d	CS	CS	rach	NA	0	10	1	0	0	33	2
SRR2096839	SRP060670	spike	rach	repr	anth	none	mo4d	CS	CS	rach	NA	8	1	25	1.00773	1.00614	596.986	3.60432e-06
SRR2096837	SRP060670	spike	rach	repr	anth	dis	fu4d	CS	CS	rach	NA	0	5	2	0	0	18	1
DRR003154	DRP000768	le+sh	shoot	veg	24d	none	none	CS	CS	v_aer	contr	0	30	0	0	21.3562	1	5.90158
DRR003150	DRP000768	roots	root	veg	24d	none	none	CS	CS	root	NA	0	8	0	0	4	0	0
DRR003158	DRP000768	le+sh	shoot	veg	24d	abio	P-10d	CS	CS	v_aer	P-	1	130.094	0	0	19.0906	0	5.81524
ERR392066	ERP004505	grain	s_en	repr	30dpa	none	none	CS	CS	en	NA	5	4	11	2	2	0	1
ERR392068	ERP004505	grain	w_en	repr	20dpa	none	none	CS	CS	en	NA	9	1	21.9065	1.09354	4	5	0
ERR392084	ERP004505	grain	al	repr	20dpa	none	none	CS	CS	al	NA	9	3	1	1	0	1	0
ERR392065	ERP004505	grain	s_en	repr	30dpa	none	none	CS	CS	en	NA	1	2	21	0	3	3	1
ERR392070	ERP004505	grain	tc	repr	20dpa	none	none	CS	CS	tc	NA	6	9	6	2	8	3	0
ERR392060	ERP004505	grain	al_e	repr	30dpa	none	none	CS	CS	al_e	NA	1	3	4	0	0	0	0
ERR392073	ERP004505	grain	w_en	repr	20dpa	none	none	CS	CS	en	NA	1	1	16	0	0	1	0
DRR003152	DRP000768	roots	root	veg	24d	abio	P-10d	CS	CS	root	NA	0	9.58971	0	0	6.41029	0	1
ERR392077	ERP004505	grain	tc	repr	20dpa	none	none	CS	CS	tc	NA	27.4388	23	23.3818	11.1794	17	19	4
ERR392071	ERP004505	grain	al_e	repr	30dpa	none	none	CS	CS	al_e	NA	3	0	19.7189	3.28109	3	2	0
ERR392057	ERP004505	grain	w_en	repr	10dpa	none	none	CS	CS	en	NA	12	58.8574	10.7725	3.2275	75.3285	8	14.814
ERR392080	ERP004505	grain	al	repr	20dpa	none	none	CS	CS	al	NA	6	0	2	0	0	1	2
ERR392083	ERP004505	grain	w_en	repr	20dpa	none	none	CS	CS	en	NA	7	1	13	1	1.50419	2	1.49581
ERR392058	ERP004505	grain	tc	repr	20dpa	none	none	CS	CS	tc	NA	24	16.6054	16.8029	4.19712	10.3946	9	2
ERR392063	ERP004505	grain	s_en	repr	20dpa	none	none	CS	CS	en	NA	5	1	20.7822	1.21784	3	2	0
ERR392074	ERP004505	grain	s_en	repr	20dpa	none	none	CS	CS	en	NA	0	0	11.1661	1.83391	4	1	0
ERR392061	ERP004505	grain	w_en	repr	10dpa	none	none	CS	CS	en	NA	0	2	8	0	0	1	0
ERR392072	ERP004505	grain	w_en	repr	10dpa	none	none	CS	CS	en	NA	4	21	3	0	25	4	7
DRR003156	DRP000768	le+sh	shoot	veg	24d	none	none	CS	CS	v_aer	contr	0	17	0	0	15.7522	0	5.2478
ERR392056	ERP004505	grain	tc	repr	20dpa	none	none	CS	CS	tc	NA	13	5.32376	8	1	10.6762	8	5
ERR392064	ERP004505	grain	w_en	repr	20dpa	none	none	CS	CS	en	NA	16.7857	4	19	0	1	5.2143	1
ERR392079	ERP004505	grain	s_en	repr	30dpa	none	none	CS	CS	en	NA	2	0	13.8688	2.13123	1	0	0
ERR392081	ERP004505	grain	al	repr	20dpa	none	none	CS	CS	al	NA	7	0	0	2	1	1	0
ERR392078	ERP004505	grain	al	repr	20dpa	none	none	CS	CS	al	NA	6	0	0	1	1	2	0
ERR392059	ERP004505	grain	al	repr	20dpa	none	none	CS	CS	al	NA	3	2	0	2	1	2	0
ERR392067	ERP004505	grain	al_e	repr	30dpa	none	none	CS	CS	al_e	NA	3.19669	4	11.7375	1.06582	2	5	0
ERR392069	ERP004505	grain	al_e	repr	30dpa	none	none	CS	CS	al_e	NA	1	3	3	0	0	0	3
ERR392082	ERP004505	grain	al	repr	20dpa	none	none	CS	CS	al	NA	8	0	0	2	1	0	0
ERR392062	ERP004505	grain	s_en	repr	30dpa	none	none	CS	CS	en	NA	4	2	22.7541	3.24591	4	3	0
SRR946454	SRP028357	le+sh	shoot	veg	5_lea	none	none	CS	CS	lea	none	2	4	16	0	0	0	0
SRR946455	SRP028357	le+sh	shoot	veg	5_lea	none	none	CS	CS	lea	none	1	3	20	0	0	0	2.03007
SRR946456	SRP028357	le+sh	shoot	veg	5_lea	none	none	CS	CS	lea	none	2	0	17	0	0	0	0
SRR946458	SRP028357	roots	root	veg	5_lea	none	none	CS	CS	root	none	0	0	0	0	3	0	0
SRR946459	SRP028357	roots	root	veg	5_lea	none	none	CS	CS	root	none	0	0	0	0	9	0	0
SRR946460	SRP028357	roots	root	veg	5_lea	none	none	CS	CS	root	none	0	0	0	0	3	0	0
SRR947006	SRP028357	le+sh	shoot	veg	5_lea	none	none	CS	CS	lea	none	0	0	0	0	0	2	0
SRR947014	SRP028357	le+sh	shoot	veg	5_lea	none	none	CS	CS	lea	none	0	0	0	0	0	2	0
SRR947015	SRP028357	le+sh	shoot	veg	5_lea	none	none	CS	CS	lea	none	0	0	0	0	0	2	0
SRR947017	SRP028357	roots	root	veg	5_lea	none	none	CS	CS	root	none	0	1.12001	0	0	7.87999	1	0
SRR947018	SRP028357	roots	root	veg	5_lea	none	none	CS	CS	root	none	0	1.40745	0	0	8.59255	1	0
SRR947019	SRP028357	roots	root	veg	5_lea	none	none	CS	CS	root	none	0	0	0	0	12	1	0
CS+_2_LIB19444_LDI16787	PRJEB25586	spike	anth	repr	meio	none	none	CS	CS	an_me	NA	0	0	0	0	0	0	2
CS+_3_LIB19445_LDI16788	PRJEB25586	spike	anth	repr	meio	none	none	CS	CS	an_me	NA	0	0	0	0	0	0	0
CS+_4_LIB19446_LDI16789	PRJEB25586	spike	anth	repr	meio	none	none	CS	CS	an_me	NA	0	0	0	0	0	0	0
SRR1177761	SRP038912	spike	sta	repr	anth	none	none	CS	CSNIL	anth	NA	0	0	1	0	0	2	9
SRR1175868	SRP038912	spike	pist	repr	anth	none	none	CS	CSNIL	st_ov	NA	0	0	0	0	0	15	1
SRR3090695	SRP068156	spike	s_lets	repr	anth	dis	fuaba	other	Field	s_let	NA	170.964	52.14	76.1967	426.618	27.9641	0	1.11709
SRR3090694	SRP068156	spike	s_lets	repr	anth	dis	fuaba	other	Field	s_let	NA	261.044	82.9726	117.998	615.958	53.7598	0	2.26761
SRR3090693	SRP068156	spike	s_lets	repr	anth	dis	fuaba	other	Field	s_let	NA	208.787	100	79.2523	409.961	54.7803	0	3.21971
SRR3090692	SRP068156	spike	s_lets	repr	anth	dis	fuaba	other	Field	s_let	NA	168.518	88.5586	63.2206	416.262	67.2068	0	4.23461
SRR3090691	SRP068156	spike	s_lets	repr	anth	dis	fuaba	other	Field	s_let	NA	158.645	69.8625	48.5356	510.675	46.1367	0	1.14517
SRR3090690	SRP068156	spike	s_lets	repr	anth	dis	fuga	other	Field	s_let	NA	48.155	27	237.563	329.282	12	0	0
SRR3090689	SRP068156	spike	s_lets	repr	anth	dis	fuga	other	Field	s_let	NA	40.0747	41.9747	684.19	332.735	20.9355	0	2.08985
SRR3090580	SRP068156	spike	s_lets	repr	anth	dis	fuga	other	Field	s_let	NA	50.1672	40.578	520.109	371.649	33.4968	0	0
SRR3090579	SRP068156	spike	s_lets	repr	anth	dis	fuga	other	Field	s_let	NA	50.2261	49.9086	168.317	291.457	27.7711	0	2.3203
SRR3090578	SRP068156	spike	s_lets	repr	anth	dis	fuga	other	Field	s_let	NA	21.062	6.0181	172.998	127.9	7.02198	0	0
SRR3090577	SRP068156	spike	s_lets	repr	anth	dis	fu24h	other	Field	s_let	NA	203.621	180.827	557.544	806.662	133.953	0	3.39261
SRR3090574	SRP068156	spike	s_lets	repr	anth	dis	fu24h	other	Field	s_let	NA	71.5893	72.1856	203.119	398.987	34.7441	1.01681	3.35783
SRR3090007	SRP068156	spike	s_lets	repr	anth	dis	fu24h	other	Field	s_let	NA	100.519	88.6811	234.929	598.414	54.3854	0	1.07059
SRR3090006	SRP068156	spike	s_lets	repr	anth	dis	fu24h	other	Field	s_let	NA	63.1061	158.682	571.18	541.714	71.0095	0	3.30829
SRR3098735	SRP068165	le+sh	lea	see	9d	abio	pe2h	other	Gemm	s_aer	PEG	0	130.848	0	0	2.15206	0	0
SRR3098734	SRP068165	le+sh	lea	see	9d	abio	pe2h	other	Gemm	s_aer	PEG	0	299	0	0	0	0	0
SRR3098733	SRP068165	le+sh	lea	see	9d	none	none	other	Gemm	s_aer	contr	0	2	0	0	0	0	0
SRR3098732	SRP068165	le+sh	lea	see	9d	none	none	other	Gemm	s_aer	contr	0	6	0	0	0	0	0
SRR3098727	SRP068165	le+sh	lea	see	9d	abio	pe12h	other	Gemm	s_aer	PEG	0	26	0	0	0	0	0
SRR3098726	SRP068165	le+sh	lea	see	9d	abio	pe12h	other	Gemm	s_aer	PEG	0	38	0	0	0	0	0
SRR3089153	SRP068165	le+sh	lea	see	9d	abio	pe2h	other	Gemm	s_aer	PEG	0	130.848	0	0	2.15206	0	0
SRR3089152	SRP068165	le+sh	lea	see	9d	abio	pe2h	other	Gemm	s_aer	PEG	0	299	0	0	0	0	0
SRR3089151	SRP068165	le+sh	lea	see	9d	none	none	other	Gemm	s_aer	contr	0	2	0	0	0	0	0
SRR3089150	SRP068165	le+sh	lea	see	9d	none	none	other	Gemm	s_aer	contr	0	6	0	0	0	0	0
SRR3089145	SRP068165	le+sh	lea	see	9d	abio	pe12h	other	Gemm	s_aer	PEG	0	26	0	0	0	0	0
SRR3089144	SRP068165	le+sh	lea	see	9d	abio	pe12h	other	Gemm	s_aer	PEG	0	38	0	0	0	0	0
SRR3098731	SRP068165	le+sh	lea	see	9d	abio	pe12h	other	Giz	s_aer	PEG	2	33.6616	0	0	2.33837	0	0
SRR3098730	SRP068165	le+sh	lea	see	9d	abio	pe12h	other	Giz	s_aer	PEG	0	21.7786	0	0	1.22143	0	2
SRR3098729	SRP068165	le+sh	lea	see	9d	abio	pe2h	other	Giz	s_aer	PEG	0	147.783	0	0	13.7965	0	4.42005
SRR3098728	SRP068165	le+sh	lea	see	9d	abio	pe2h	other	Giz	s_aer	PEG	4	74.1188	0	0	9.8525	0	3.12104
SRR3098725	SRP068165	le+sh	lea	see	9d	none	none	other	Giz	s_aer	contr	0	184.628	0	0	16.3813	0	12.2161
SRR3098724	SRP068165	le+sh	lea	see	9d	none	none	other	Giz	s_aer	contr	0	133.278	1	0	11.0981	0	3.70953
SRR3089149	SRP068165	le+sh	lea	see	9d	abio	pe12h	other	Giz	s_aer	PEG	2	33.6616	0	0	2.33837	0	0
SRR3089148	SRP068165	le+sh	lea	see	9d	abio	pe12h	other	Giz	s_aer	PEG	0	21.7786	0	0	1.22143	0	2
SRR3089147	SRP068165	le+sh	lea	see	9d	abio	pe2h	other	Giz	s_aer	PEG	0	147.783	0	0	13.7965	0	4.42005
SRR3089146	SRP068165	le+sh	lea	see	9d	abio	pe2h	other	Giz	s_aer	PEG	4	74.1188	0	0	9.8525	0	3.12104
SRR3089143	SRP068165	le+sh	lea	see	9d	none	none	other	Giz	s_aer	contr	0	184.628	0	0	16.3813	0	12.2161
SRR3089142	SRP068165	le+sh	lea	see	9d	none	none	other	Giz	s_aer	contr	0	133.278	1	0	11.0981	0	3.70953
ERR687864	ERP008767	grain	s_en	repr	12dpa	none	none	other	Hold	en	NA	4	4.47444	1	3.05899e-08	1.52556	0	0
ERR687866	ERP008767	grain	al	repr	12dpa	none	none	other	Hold	al	NA	268.61	167.41	66.6673	85.0955	119.561	31.2467	14.4093
ERR687862	ERP008767	grain	sc	repr	12dpa	none	none	other	Hold	sc	NA	2587.44	26.11	104.386	756.57	49.797	101.651	4.04695
ERR687868	ERP008767	grain	s_en	repr	12dpa	none	none	other	Hold	en	NA	11.4597	2	3.22349	2.08553	2.15491	0	1.07641
ERR687865	ERP008767	grain	sc	repr	12dpa	none	none	other	Hold	sc	NA	1739.5	33.0456	73.761	606.834	34.8593	66.5837	4.41348
ERR687867	ERP008767	grain	s_en	repr	12dpa	none	none	other	Hold	en	NA	4	3.58688	2	0	2.41312	1	0
ERR687861	ERP008767	grain	al	repr	12dpa	none	none	other	Hold	al	NA	301.348	211.1	86.8072	115.593	173.651	47.1431	13.3581
ERR687863	ERP008767	grain	al	repr	12dpa	none	none	other	Hold	al	NA	314.924	140.14	62.9782	124.493	129.275	34.7426	10.4475
ERR687869	ERP008767	grain	sc	repr	12dpa	none	none	other	Hold	sc	NA	2348.94	36.9121	58.5967	725.753	39.7029	63.5452	1.55027
SRR1177760	SRP038912	spike	ps	repr	anth	none	none	other	HTS-1	anth	NA	0	2	2	0	1	14	0
SRR1617177	SRP048912	le+sh	shoot	see	2d	dis	fp5d	other	JNILR	s_aer	fus	0	63.4615	0	0	16.5201	1	13.0184
SRR1617175	SRP048912	le+sh	shoot	see	2d	dis	fp5d	other	JNILR	s_aer	fus	0	52.1962	0	0	18.3497	1	17.4541
SRR1617173	SRP048912	le+sh	shoot	see	2d	dis	fp5d	other	JNILR	s_aer	fus	0	87.5962	0	0	21.7369	1	21.0754
SRR1617171	SRP048912	le+sh	shoot	see	2d	dis	fp5d	other	JNILR	s_aer	fus	0	49.9064	0	0	11.4232	0	11.6704
SRR1617169	SRP048912	le+sh	shoot	see	2d	dis	fp5d	other	JNILR	s_aer	fus	0	77.2985	0	0	19.1485	1	21.5531
SRR1617167	SRP048912	le+sh	shoot	see	2d	dis	fp5d	other	JNILR	s_aer	fus	0	63.1068	0	0	13.1814	1	17.7117
SRR1617165	SRP048912	le+sh	shoot	see	2d	none	mo5d	other	JNILR	s_aer	contr	0	35.5998	0	0	8.55369	1	13.8465
SRR1617163	SRP048912	le+sh	shoot	see	2d	none	mo5d	other	JNILR	s_aer	contr	0	30.2723	0	0	9.3119	0	8.4158
SRR1617161	SRP048912	le+sh	shoot	see	2d	none	mo5d	other	JNILR	s_aer	contr	0	19.5482	0	0	15.4736	0	14.9781
SRR1617159	SRP048912	le+sh	shoot	see	2d	none	mo5d	other	JNILR	s_aer	contr	0	40.2781	0	0	12.4664	0	23.2555
SRR1617157	SRP048912	le+sh	shoot	see	2d	none	mo5d	other	JNILR	s_aer	contr	0	14.6087	0	0	10.8747	0	14.7822
SRR1617155	SRP048912	le+sh	shoot	see	2d	none	mo5d	other	JNILR	s_aer	contr	0	10.056	0	0	3.82573	0	15.1182
SRR1617129	SRP048912	le+sh	shoot	see	2d	dis	fp3d	other	JNILR	s_aer	fus	0	20.3517	0	0	5.38931	0	9.25897
SRR1617127	SRP048912	le+sh	shoot	see	2d	dis	fp3d	other	JNILR	s_aer	fus	0	17.731	0	0	6.26901	0	2
SRR1617125	SRP048912	le+sh	shoot	see	2d	dis	fp3d	other	JNILR	s_aer	fus	0	19.3592	0	0	8.7674	1	6.87341
SRR1617123	SRP048912	le+sh	shoot	see	2d	dis	fp3d	other	JNILR	s_aer	fus	0	26.7572	0	0	8.2428	0	7
SRR1617121	SRP048912	le+sh	shoot	see	2d	dis	fp3d	other	JNILR	s_aer	fus	0	19.4624	0	0	6.87295	0	8.66469
SRR1617119	SRP048912	le+sh	shoot	see	2d	dis	fp3d	other	JNILR	s_aer	fus	0	12.7931	0	0	3.20693	0	0
SRR1617117	SRP048912	le+sh	shoot	see	2d	none	mo3d	other	JNILR	s_aer	contr	0	9	0	0	6	0	0
SRR1617115	SRP048912	le+sh	shoot	see	2d	none	mo3d	other	JNILR	s_aer	contr	0	9	0	0	2	0	2
SRR1617113	SRP048912	le+sh	shoot	see	2d	none	mo3d	other	JNILR	s_aer	contr	0	8.41233	0	0	5.26884	0	6.31883
SRR1617111	SRP048912	le+sh	shoot	see	2d	none	mo3d	other	JNILR	s_aer	contr	0	18.6963	0	0	5.95839	0	4.34533
SRR1617109	SRP048912	le+sh	shoot	see	2d	none	mo3d	other	JNILR	s_aer	contr	0	18.3643	1	0	7.41393	1	7.22182
SRR1617107	SRP048912	le+sh	shoot	see	2d	none	mo3d	other	JNILR	s_aer	contr	0	21.9527	0	0	1.04731	0	4
SRR1617201	SRP048912	le+sh	shoot	see	2d	dis	fp5d	other	JNILS	s_aer	fus	0	83.2074	0	0	18.8473	0	29.9453
SRR1617199	SRP048912	le+sh	shoot	see	2d	dis	fp5d	other	JNILS	s_aer	fus	0	117.057	0	0	17.9472	0	40.9957
SRR1617197	SRP048912	le+sh	shoot	see	2d	dis	fp5d	other	JNILS	s_aer	fus	0	265.119	0	0	49.7223	3	51.1589
SRR1617195	SRP048912	le+sh	shoot	see	2d	dis	fp5d	other	JNILS	s_aer	fus	0	148.707	0	0	23.9719	1	30.0615
SRR1617193	SRP048912	le+sh	shoot	see	2d	dis	fp5d	other	JNILS	s_aer	fus	0	235.289	0	0	40.88	0	49.8309
SRR1617191	SRP048912	le+sh	shoot	see	2d	dis	fp5d	other	JNILS	s_aer	fus	0	184.116	0	0	31.5402	1.00351	27.3407
SRR1617189	SRP048912	le+sh	shoot	see	2d	none	mo5d	other	JNILS	s_aer	contr	0	84.8354	0	0	24.7471	1	22.4176
SRR1617187	SRP048912	le+sh	shoot	see	2d	none	mo5d	other	JNILS	s_aer	contr	0	78.2595	0	0	36.351	0	33.3895
SRR1617185	SRP048912	le+sh	shoot	see	2d	none	mo5d	other	JNILS	s_aer	contr	0	108.306	0	0	40.3255	1	37.3687
SRR1617183	SRP048912	le+sh	shoot	see	2d	none	mo5d	other	JNILS	s_aer	contr	0	77.8017	0	0	22.4489	1	33.7493
SRR1617181	SRP048912	le+sh	shoot	see	2d	none	mo5d	other	JNILS	s_aer	contr	0	152.94	0	0	42.3983	2	59.6613
SRR1617179	SRP048912	le+sh	shoot	see	2d	none	mo5d	other	JNILS	s_aer	contr	0	112.652	0	0	51.8832	2	30.4645
SRR1617153	SRP048912	le+sh	shoot	see	2d	dis	fp3d	other	JNILS	s_aer	fus	0	19.7725	0	0	6.62568	0	6.60184
SRR1617151	SRP048912	le+sh	shoot	see	2d	dis	fp3d	other	JNILS	s_aer	fus	0	20.178	0	0	9.58225	0	9.23979
SRR1617149	SRP048912	le+sh	shoot	see	2d	dis	fp3d	other	JNILS	s_aer	fus	0	49.2363	0	0	12.6217	0	12.142
SRR1617147	SRP048912	le+sh	shoot	see	2d	dis	fp3d	other	JNILS	s_aer	fus	0	20	0	0	2	0	2
SRR1617145	SRP048912	le+sh	shoot	see	2d	dis	fp3d	other	JNILS	s_aer	fus	0	25	0	0	2.25276	0	15.7472
SRR1617143	SRP048912	le+sh	shoot	see	2d	dis	fp3d	other	JNILS	s_aer	fus	0	50.267	0	0	8.97657	0	8.75642
SRR1617141	SRP048912	le+sh	shoot	see	2d	none	mo3d	other	JNILS	s_aer	contr	0	36.7016	0	0	9.13584	0	15.1626
SRR1617139	SRP048912	le+sh	shoot	see	2d	none	mo3d	other	JNILS	s_aer	contr	0	18.8699	0	0	8.92003	0	3.21007
SRR1617137	SRP048912	le+sh	shoot	see	2d	none	mo3d	other	JNILS	s_aer	contr	0	29.9253	0	0	17.8736	0	16.2011
SRR1617135	SRP048912	le+sh	shoot	see	2d	none	mo3d	other	JNILS	s_aer	contr	0	48.8306	0	0	23.4153	0	9.75407
SRR1617133	SRP048912	le+sh	shoot	see	2d	none	mo3d	other	JNILS	s_aer	contr	0	19	0	0	5.21048	0	7.78952
SRR1617131	SRP048912	le+sh	shoot	see	2d	none	mo3d	other	JNILS	s_aer	contr	0	26.6516	0	0	3.60248	0	3.74592
SRR1460554	SRP043554	le+sh	shoot	veg	3_lea	abio	cold	other	Mani	v_aer	cold	0	0	0	0	0.999997	5	2.77486e-06
SRR1460553	SRP043554	le+sh	shoot	veg	3_lea	abio	cold	other	Mani	v_aer	cold	0	1	0	0	1	9	0
SRR1460552	SRP043554	le+sh	shoot	veg	3_lea	abio	cold	other	Mani	v_aer	cold	0	3	0	1	2.80752	12	4.19248
SRR1460551	SRP043554	le+sh	shoot	veg	3_lea	none	none	other	Mani	v_aer	contr	1	1	0	0	0	0	0
SRR1460550	SRP043554	le+sh	shoot	veg	3_lea	none	none	other	Mani	v_aer	contr	1	2	0	0	1	0	2.00967
SRR1460549	SRP043554	le+sh	shoot	veg	3_lea	none	none	other	Mani	v_aer	contr	1	1.48495	0	0	1.51505	0	0
SRR947021	SRP028357	le+sh	shoot	veg	5_lea	none	none	N_CS	N1ATB	lea	none	0	0	1	0	0	0	0
SRR947022	SRP028357	le+sh	shoot	veg	5_lea	none	none	N_CS	N1ATB	lea	none	0	0	0	0	0	0	0
SRR947801	SRP028357	roots	root	veg	5_lea	none	none	N_CS	N1ATB	root	none	0	0	0	0	9	0	0
SRR947802	SRP028357	roots	root	veg	5_lea	none	none	N_CS	N1ATB	root	none	0	0	0	0	6	2	1
SRR947026	SRP028357	le+sh	shoot	veg	5_lea	none	none	N_CS	N1ATD	lea	none	0	8	0	0	0	1	0
SRR947028	SRP028357	le+sh	shoot	veg	5_lea	none	none	N_CS	N1ATD	lea	none	0	11	0	0	0	0	0
SRR947030	SRP028357	le+sh	shoot	veg	5_lea	none	none	N_CS	N1ATD	lea	none	0	3	0	0	0	0	0
SRR947806	SRP028357	roots	root	veg	5_lea	none	none	N_CS	N1ATD	root	none	0	2.24196	0	0	6.75804	0	0
SRR947807	SRP028357	roots	root	veg	5_lea	none	none	N_CS	N1ATD	root	none	0	1	0	0	9.6298	2	1.3702
SRR947808	SRP028357	roots	root	veg	5_lea	none	none	N_CS	N1ATD	root	none	0	0	1.16077	0	4.67306	1	1.16617
SRR947032	SRP028357	le+sh	shoot	veg	5_lea	none	none	N_CS	N1BTA	lea	none	0	3.31233	0	0	0	2	1.68767
SRR947033	SRP028357	le+sh	shoot	veg	5_lea	none	none	N_CS	N1BTA	lea	none	0	4	0	0	0	2	1
SRR947034	SRP028357	le+sh	shoot	veg	5_lea	none	none	N_CS	N1BTA	lea	none	1	2	0	0	0	1	0
SRR947035	SRP028357	le+sh	shoot	veg	5_lea	none	none	N_CS	N1BTA	lea	none	1	3	0	0	0	0	0
SRR947812	SRP028357	roots	root	veg	5_lea	none	none	N_CS	N1BTA	root	none	0	1.27603	0	0	9.03491	0	6.68907
SRR947814	SRP028357	roots	root	veg	5_lea	none	none	N_CS	N1BTA	root	none	0	1	0	0	4.80207	0	1.19793
SRR947037	SRP028357	le+sh	shoot	veg	5_lea	none	none	N_CS	N1BTD	lea	none	0	0	2	0	0	0	0
SRR947038	SRP028357	le+sh	shoot	veg	5_lea	none	none	N_CS	N1BTD	lea	none	0	0	2	0	0	0	0
SRR947039	SRP028357	le+sh	shoot	veg	5_lea	none	none	N_CS	N1BTD	lea	none	0	0	3	0	0	0	0
SRR947818	SRP028357	roots	root	veg	5_lea	none	none	N_CS	N1BTD	root	none	0	0	0	0	7	0	0
SRR947820	SRP028357	roots	root	veg	5_lea	none	none	N_CS	N1BTD	root	none	0	0	0	0	7	3	0
SRR947041	SRP028357	le+sh	shoot	veg	5_lea	none	none	N_CS	N1DTA	lea	none	0	1.48529	11	0	1.51471	0	0
SRR947042	SRP028357	le+sh	shoot	veg	5_lea	none	none	N_CS	N1DTA	lea	none	1	11.9134	15	0	1.08664	1	0
SRR947043	SRP028357	le+sh	shoot	veg	5_lea	none	none	N_CS	N1DTA	lea	none	1.14004	3	6.85996	0	0	1	0
SRR947825	SRP028357	roots	root	veg	5_lea	none	none	N_CS	N1DTA	root	none	0	0	0	1	7	0	0
SRR947826	SRP028357	roots	root	veg	5_lea	none	none	N_CS	N1DTA	root	none	0	0	0	0	10	0	1
SRR947827	SRP028357	roots	root	veg	5_lea	none	none	N_CS	N1DTA	root	none	0	0	0	0	6	0	2
SRR947045	SRP028357	le+sh	shoot	veg	5_lea	none	none	N_CS	N1DTB	lea	none	0	0	0	0	0	0	0
SRR947046	SRP028357	le+sh	shoot	veg	5_lea	none	none	N_CS	N1DTB	lea	none	0	0	2	0	0	0	0
SRR947047	SRP028357	le+sh	shoot	veg	5_lea	none	none	N_CS	N1DTB	lea	none	0	0	1	0	0	0	0
SRR947830	SRP028357	roots	root	veg	5_lea	none	none	N_CS	N1DTB	root	none	0	1	0	0	5	0	0
SRR947831	SRP028357	roots	root	veg	5_lea	none	none	N_CS	N1DTB	root	none	0	0	0	0	9	0	0
SRR947832	SRP028357	roots	root	veg	5_lea	none	none	N_CS	N1DTB	root	none	0	0	1	0	4	0	2
SRR947749	SRP028357	le+sh	shoot	veg	5_lea	none	none	N_CS	N5ATB	lea	none	0	4	1	0	0	0	0
SRR947750	SRP028357	le+sh	shoot	veg	5_lea	none	none	N_CS	N5ATB	lea	none	0	1	2	0	0	0	0
SRR947751	SRP028357	le+sh	shoot	veg	5_lea	none	none	N_CS	N5ATB	lea	none	0	0	1	0	0	0	0
SRR947774	SRP028357	roots	root	veg	5_lea	none	none	N_CS	N5ATB	root	none	0	1	2	0	0	0	1.03572
SRR947775	SRP028357	roots	root	veg	5_lea	none	none	N_CS	N5ATB	root	none	0	1.19233	0	0	4.80767	0	0
SRR947776	SRP028357	roots	root	veg	5_lea	none	none	N_CS	N5ATB	root	none	0	1	0	0	2	0	0
SRR947753	SRP028357	le+sh	shoot	veg	5_lea	none	none	N_CS	N5ATD	lea	none	0	0	0	0	0	1	0
SRR947754	SRP028357	le+sh	shoot	veg	5_lea	none	none	N_CS	N5ATD	lea	none	0	0	0	0	0	0	0
SRR947755	SRP028357	le+sh	shoot	veg	5_lea	none	none	N_CS	N5ATD	lea	none	0	0	0	0	0	0	0
SRR947778	SRP028357	roots	root	veg	5_lea	none	none	N_CS	N5ATD	root	none	0	3.63671	0	0	12.2303	0	1.13303
SRR947779	SRP028357	roots	root	veg	5_lea	none	none	N_CS	N5ATD	root	none	0	0	0	0	16.872	0	1.16689
SRR947780	SRP028357	roots	root	veg	5_lea	none	none	N_CS	N5ATD	root	none	0	0	0	0	2	0	0
SRR947757	SRP028357	le+sh	shoot	veg	5_lea	none	none	N_CS	N5BTA	lea	none	0	0	6	0	0	1	0
SRR947758	SRP028357	le+sh	shoot	veg	5_lea	none	none	N_CS	N5BTA	lea	none	0	0	2	0	0	1	0
SRR947760	SRP028357	le+sh	shoot	veg	5_lea	none	none	N_CS	N5BTA	lea	none	0	0	2.54693	0	0	2.45307	0
SRR947782	SRP028357	roots	root	veg	5_lea	none	none	N_CS	N5BTA	root	none	0	0	0	0	7.87638	0	1.12362
SRR947783	SRP028357	roots	root	veg	5_lea	none	none	N_CS	N5BTA	root	none	0	1.09606	0	0	9.90394	2	0
SRR947784	SRP028357	roots	root	veg	5_lea	none	none	N_CS	N5BTA	root	none	0	0	0	0	6	0	0
SRR947762	SRP028357	le+sh	shoot	veg	5_lea	none	none	N_CS	N5BTD	lea	none	0	0	4	0	0	0	0
SRR947763	SRP028357	le+sh	shoot	veg	5_lea	none	none	N_CS	N5BTD	lea	none	0	0	1	0	0	0	0
SRR947764	SRP028357	le+sh	shoot	veg	5_lea	none	none	N_CS	N5BTD	lea	none	0	0	1	0	0	0	0
SRR947786	SRP028357	roots	root	veg	5_lea	none	none	N_CS	N5BTD	root	none	0	0	0	0	6	4	0
SRR947787	SRP028357	roots	root	veg	5_lea	none	none	N_CS	N5BTD	root	none	0	0	0	0	7.7178	1	1.2822
SRR947788	SRP028357	roots	root	veg	5_lea	none	none	N_CS	N5BTD	root	none	0	0	0	0	5	2	0
SRR947766	SRP028357	le+sh	shoot	veg	5_lea	none	none	N_CS	N5DTA	lea	none	0	1	3	0	0	0	0
SRR947767	SRP028357	le+sh	shoot	veg	5_lea	none	none	N_CS	N5DTA	lea	none	0	5	4	0	0	0	0
SRR947768	SRP028357	le+sh	shoot	veg	5_lea	none	none	N_CS	N5DTA	lea	none	0	2	0	0	0	0	0
SRR947790	SRP028357	roots	root	veg	5_lea	none	none	N_CS	N5DTA	root	none	0	13.7136	1	0	5.28638	0	0
SRR947791	SRP028357	roots	root	veg	5_lea	none	none	N_CS	N5DTA	root	none	0	12	1	0	8	0	0
SRR947792	SRP028357	roots	root	veg	5_lea	none	none	N_CS	N5DTA	root	none	0	10.7614	0	0	3.23856	0	0
SRR947770	SRP028357	le+sh	shoot	veg	5_lea	none	none	N_CS	N5DTB	lea	none	0	0	2	0	0	0	0
SRR947771	SRP028357	le+sh	shoot	veg	5_lea	none	none	N_CS	N5DTB	lea	none	0	1	1	0	0	0	0
SRR947772	SRP028357	le+sh	shoot	veg	5_lea	none	none	N_CS	N5DTB	lea	none	0	3	1	0	0	0	0
SRR947796	SRP028357	roots	root	veg	5_lea	none	none	N_CS	N5DTB	root	none	0	1.12018	0	0	7.87982	0	0
SRR947797	SRP028357	roots	root	veg	5_lea	none	none	N_CS	N5DTB	root	none	0	3	0	0	7	0	0
SRR947798	SRP028357	roots	root	veg	5_lea	none	none	N_CS	N5DTB	root	none	0	3	0	0	8.80194	0	2.19806
SRR1228265	SRP041017	le+sh	lea	see	7d	dis	pm72h	other	N9134	s_aer	p_mil	0	11.2621	5	0	13.6765	0	12.3549
SRR1228264	SRP041017	le+sh	lea	see	7d	dis	pm72h	other	N9134	s_aer	p_mil	0	2	0	0	3.03503	0	2.96497
SRR1228263	SRP041017	le+sh	lea	see	7d	dis	pm72h	other	N9134	s_aer	p_mil	0	6.21562	5.17958	0	9.9555	0	6.84425
SRR1228262	SRP041017	le+sh	lea	see	7d	dis	pm48h	other	N9134	s_aer	p_mil	0	15	2	0	11.1145	0	7.88545
SRR1228261	SRP041017	le+sh	lea	see	7d	dis	pm48h	other	N9134	s_aer	p_mil	0	4	0	0	18.7314	0	9.08627
SRR1228260	SRP041017	le+sh	lea	see	7d	dis	pm48h	other	N9134	s_aer	p_mil	0	54.7052	1	0	79.3414	0	39.9533
SRR1228259	SRP041017	le+sh	lea	see	7d	dis	pm24h	other	N9134	s_aer	p_mil	0	8	1	0	6.26063	0	8.73937
SRR1228258	SRP041017	le+sh	lea	see	7d	dis	pm24h	other	N9134	s_aer	p_mil	0	1	0	0	4	0	2
SRR1228257	SRP041017	le+sh	lea	see	7d	dis	pm24h	other	N9134	s_aer	p_mil	0	13	0	0	7	0	9
SRR1228256	SRP041017	le+sh	lea	see	7d	none	none	other	N9134	s_aer	contr	0	4.20327	0	0	15.7967	0	1
SRR1228255	SRP041017	le+sh	lea	see	7d	none	none	other	N9134	s_aer	contr	0	2	1	0	16	0	6
SRR1228254	SRP041017	le+sh	lea	see	7d	none	none	other	N9134	s_aer	contr	0	4	1	0	12.6958	0	2.3042
SRR1228253	SRP041017	le+sh	lea	see	7d	dis	sr72h	other	N9134	s_aer	str_2	0	0	1	0	0	0	0
SRR1228252	SRP041017	le+sh	lea	see	7d	dis	sr72h	other	N9134	s_aer	str_2	0	1	0	0	1	0	0
SRR1228251	SRP041017	le+sh	lea	see	7d	dis	sr72h	other	N9134	s_aer	str_2	0	0	0	0	0	0	0
SRR1228250	SRP041017	le+sh	lea	see	7d	dis	sr48h	other	N9134	s_aer	str_2	0	0	0	0	12	0	4
SRR1228249	SRP041017	le+sh	lea	see	7d	dis	sr48h	other	N9134	s_aer	str_2	1	0	0	0	14	0	0
SRR1228248	SRP041017	le+sh	lea	see	7d	dis	sr48h	other	N9134	s_aer	str_2	0	5.63601	0	0	33.8624	0	5.50159
SRR1228247	SRP041017	le+sh	lea	see	7d	dis	sr24h	other	N9134	s_aer	str_2	0	4.48093	0	0	47.823	0	4.69607
SRR1228246	SRP041017	le+sh	lea	see	7d	dis	sr24h	other	N9134	s_aer	str_2	0	0	0	0	13	0	0
SRR1228245	SRP041017	le+sh	lea	see	7d	dis	sr24h	other	N9134	s_aer	str_2	0	0	0	0	15	0	15
ERR1201784	ERP013829	spike	s_let	repr	anth	none	mo6h	other	NIL38	s_let	NA	37.3709	3.00217	114.856	16.9775	0	4747.78	3.01288
ERR1201783	ERP013829	spike	s_let	repr	anth	none	mo6h	other	NIL38	s_let	NA	12.1835	1.00074	145.537	6.53555	0	6130.74	0
ERR1201782	ERP013829	spike	s_let	repr	anth	none	mo6h	other	NIL38	s_let	NA	20.1883	5.00426	178.704	2.12897	2.01232	6671.9	10.0609
ERR1201781	ERP013829	spike	s_let	repr	anth	none	mo48h	other	NIL38	s_let	NA	66.4497	7.00669	73.5473	89.2011	0	16991.8	6.02886
ERR1201780	ERP013829	spike	s_let	repr	anth	none	mo48h	other	NIL38	s_let	NA	72.4262	60.0381	162.448	93.9976	1.32046	19937	15.7885
ERR1201779	ERP013829	spike	s_let	repr	anth	none	mo48h	other	NIL38	s_let	NA	86.7145	3.00387	160.178	159.311	2.01507	16976.8	0
ERR1201778	ERP013829	spike	s_let	repr	anth	none	mo3h	other	NIL38	s_let	NA	14.0738	1.00111	42.8694	5.33539	0	7365.72	0
ERR1201777	ERP013829	spike	s_let	repr	anth	none	mo3h	other	NIL38	s_let	NA	17.1413	2.00388	60.2411	3.16806	0	7147.45	0
ERR1201776	ERP013829	spike	s_let	repr	anth	none	mo3h	other	NIL38	s_let	NA	8.15936	1.24343	80.1714	3.35286	0	12880.3	3.78521
ERR1201775	ERP013829	spike	s_let	repr	anth	none	mo36h	other	NIL38	s_let	NA	43.4199	6.0072	223.235	101.431	0	12432.9	1.00443
ERR1201774	ERP013829	spike	s_let	repr	anth	none	mo36h	other	NIL38	s_let	NA	27.1749	8.00686	279.529	94.1561	0	10463.1	7.0408
ERR1201773	ERP013829	spike	s_let	repr	anth	none	mo36h	other	NIL38	s_let	NA	48.3257	16.0099	306.386	106.76	0	14696.5	3.01593
ERR1201772	ERP013829	spike	s_let	repr	anth	none	mo24h	other	NIL38	s_let	NA	32.2266	1.00127	56.0334	27.005	0	13690.7	2.00966
ERR1201771	ERP013829	spike	s_let	repr	anth	none	mo24h	other	NIL38	s_let	NA	37.1958	4.00266	77.5304	31.2627	0	15718	2.01335
ERR1201770	ERP013829	spike	s_let	repr	anth	none	mo24h	other	NIL38	s_let	NA	42.2978	1.48487	152.729	54.4732	1.5244	14124.5	0
ERR1201769	ERP013829	spike	s_let	repr	anth	none	mo12h	other	NIL38	s_let	NA	38.2416	3.00157	398.413	18.2627	1.00409	13059.1	2.00809
ERR1201768	ERP013829	spike	s_let	repr	anth	none	mo12h	other	NIL38	s_let	NA	44.6109	1.00153	219.119	25.1099	0	7522.16	0
ERR1201767	ERP013829	spike	s_let	repr	anth	none	mo12h	other	NIL38	s_let	NA	51.4126	0	255.073	28.243	0	10505.3	1.00869
ERR1201766	ERP013829	spike	s_let	repr	anth	dis	fu6h	other	NIL38	s_let	NA	20.1048	1	120.304	2.12149	0	3455.45	3.01673
ERR1201765	ERP013829	spike	s_let	repr	anth	dis	fu6h	other	NIL38	s_let	NA	4.02558	3.00386	182.259	4.30143	0	6204.41	0
ERR1201764	ERP013829	spike	s_let	repr	anth	dis	fu6h	other	NIL38	s_let	NA	30.2309	0	178.258	14.8153	0	6633.67	4.02963
ERR1201763	ERP013829	spike	s_let	repr	anth	dis	fu48h	other	NIL38	s_let	NA	77.273	64.4856	86.4654	62.3649	3.01148	12398.3	5.05489
ERR1201762	ERP013829	spike	s_let	repr	anth	dis	fu48h	other	NIL38	s_let	NA	74.2998	148.831	131.208	22.3079	3.02908	17997	30.2874
ERR1201761	ERP013829	spike	s_let	repr	anth	dis	fu48h	other	NIL38	s_let	NA	31.1448	93.9337	94.3211	43.4938	4.06842	8965.85	12.1927
ERR1201760	ERP013829	spike	s_let	repr	anth	dis	fu3h	other	NIL38	s_let	NA	8.04465	0	24.9001	5.27668	0	6758.77	4.0128
ERR1201759	ERP013829	spike	s_let	repr	anth	dis	fu3h	other	NIL38	s_let	NA	7.05964	8.89414	25.8722	4.37296	0	6860.68	1.12072
ERR1201758	ERP013829	spike	s_let	repr	anth	dis	fu3h	other	NIL38	s_let	NA	19.1198	1.00093	44.0959	5.18856	0	9974.58	2.01549
ERR1201757	ERP013829	spike	s_let	repr	anth	dis	fu36h	other	NIL38	s_let	NA	33.3212	44.0769	255.461	63.999	1.00596	11801.1	7.11565
ERR1201756	ERP013829	spike	s_let	repr	anth	dis	fu36h	other	NIL38	s_let	NA	34.165	32.0611	304.153	43.4103	2.01331	8340.05	22.1448
ERR1201755	ERP013829	spike	s_let	repr	anth	dis	fu36h	other	NIL38	s_let	NA	36.3056	33.4061	247.01	62.8971	0	8927.69	14.6877
ERR1201754	ERP013829	spike	s_let	repr	anth	dis	fu24h	other	NIL38	s_let	NA	111.717	5.00557	69.3194	35.747	0	13482.2	1.00616
ERR1201753	ERP013829	spike	s_let	repr	anth	dis	fu24h	other	NIL38	s_let	NA	29.1748	21.0537	75.9926	13.5265	1.00627	15722.2	8.0221
ERR1201752	ERP013829	spike	s_let	repr	anth	dis	fu24h	other	NIL38	s_let	NA	46.6254	13.011	75.4159	9.80364	0	12239.1	5.03841
ERR1201751	ERP013829	spike	s_let	repr	anth	dis	fu12h	other	NIL38	s_let	NA	32.0977	0	289.393	5.165	0	7825.34	0
ERR1201750	ERP013829	spike	s_let	repr	anth	dis	fu12h	other	NIL38	s_let	NA	7.02946	3.00061	195.034	4.12105	0	5699.82	0
ERR1201749	ERP013829	spike	s_let	repr	anth	dis	fu12h	other	NIL38	s_let	NA	22.0917	9.74555	312.189	6.26292	0	8206.44	3.27439
ERR1201820	ERP013829	spike	s_let	repr	anth	none	mo6h	other	NIL51	s_let	NA	7.04944	4.00612	140.024	15.835	0	5961.07	3.01992
ERR1201819	ERP013829	spike	s_let	repr	anth	none	mo6h	other	NIL51	s_let	NA	7.08542	1.0015	117.042	1.02196	0	2998.85	0
ERR1201818	ERP013829	spike	s_let	repr	anth	none	mo6h	other	NIL51	s_let	NA	17.1079	1.00101	158.424	23.7638	0	5526.7	0
ERR1201817	ERP013829	spike	s_let	repr	anth	none	mo48h	other	NIL51	s_let	NA	70.6357	4.00449	70.7562	105.489	3.01557	13341.1	5.02565
ERR1201816	ERP013829	spike	s_let	repr	anth	none	mo48h	other	NIL51	s_let	NA	46.286	6.00384	99.5881	50.6598	0	10771.4	4.10548
ERR1201815	ERP013829	spike	s_let	repr	anth	none	mo48h	other	NIL51	s_let	NA	93.1112	11.0208	204.4	181.012	1.16742	19267.4	9.88122
ERR1201814	ERP013829	spike	s_let	repr	anth	none	mo3h	other	NIL51	s_let	NA	4.02128	5.00325	30.1101	1.01685	0	5375.84	1.00651
ERR1201813	ERP013829	spike	s_let	repr	anth	none	mo3h	other	NIL51	s_let	NA	3.0385	2.00444	26.1735	0	0	6285.75	4.02912
ERR1201812	ERP013829	spike	s_let	repr	anth	none	mo3h	other	NIL51	s_let	NA	1.00821	10.0207	39.6671	7.81204	0	7255.46	5.03567
ERR1201811	ERP013829	spike	s_let	repr	anth	none	mo36h	other	NIL51	s_let	NA	56.3788	3.00155	259.405	54.5747	0	11063.6	1.02086
ERR1201810	ERP013829	spike	s_let	repr	anth	none	mo36h	other	NIL51	s_let	NA	20.0893	1.00177	210.88	67.0732	0	9078.96	0
ERR1201809	ERP013829	spike	s_let	repr	anth	none	mo36h	other	NIL51	s_let	NA	54.4018	10.0104	288.55	79.3005	0	10926.7	1.00702
ERR1201808	ERP013829	spike	s_let	repr	anth	none	mo24h	other	NIL51	s_let	NA	67.4782	1.00102	70.5643	61.0793	0	9014.87	1.00412
ERR1201807	ERP013829	spike	s_let	repr	anth	none	mo24h	other	NIL51	s_let	NA	40.1576	4.00402	42.7621	23.7956	0	11527.3	4.01583
ERR1201806	ERP013829	spike	s_let	repr	anth	none	mo24h	other	NIL51	s_let	NA	31.2303	9.01432	79.1617	14.5871	2.01475	10909	1.00729
ERR1201805	ERP013829	spike	s_let	repr	anth	none	mo12h	other	NIL51	s_let	NA	26.2855	2.00163	196.261	19.8303	0	8402.62	0
ERR1201804	ERP013829	spike	s_let	repr	anth	none	mo12h	other	NIL51	s_let	NA	26.3344	5.01023	202.889	11.6365	2.01229	6676.12	3.24359e-06
ERR1201803	ERP013829	spike	s_let	repr	anth	none	mo12h	other	NIL51	s_let	NA	44.4427	3.00547	296.028	31.9962	1.00514	7507.51	2.03085
ERR1201802	ERP013829	spike	s_let	repr	anth	dis	fu6h	other	NIL51	s_let	NA	4.02128	0	104.239	5.09138	0	3421.64	1.00455
ERR1201801	ERP013829	spike	s_let	repr	anth	dis	fu6h	other	NIL51	s_let	NA	14.2121	2.00234	93.8495	2.12403	0	2871.81	0
ERR1201800	ERP013829	spike	s_let	repr	anth	dis	fu6h	other	NIL51	s_let	NA	3.01862	1.00175	146.696	7.50996	0	4568.76	2.03389
ERR1201799	ERP013829	spike	s_let	repr	anth	dis	fu48h	other	NIL51	s_let	NA	50.6702	66.8617	81.8716	44.2827	2.24301	9292.12	8.94643
ERR1201798	ERP013829	spike	s_let	repr	anth	dis	fu48h	other	NIL51	s_let	NA	97.7558	93.0251	85.5599	91.4274	9.56806	11720.6	16.0858
ERR1201797	ERP013829	spike	s_let	repr	anth	dis	fu48h	other	NIL51	s_let	NA	68.472	80.844	75.5812	91.6254	0	10049.1	12.5064
ERR1201796	ERP013829	spike	s_let	repr	anth	dis	fu3h	other	NIL51	s_let	NA	7.03151	11.7716	52.0434	5.17479	0	6336.73	3.46705
ERR1201795	ERP013829	spike	s_let	repr	anth	dis	fu3h	other	NIL51	s_let	NA	12.1309	4.00706	27.494	7.8455	0	5886.49	5.03164
ERR1201794	ERP013829	spike	s_let	repr	anth	dis	fu3h	other	NIL51	s_let	NA	1.00999	0	57.295	2.08698	0	7823.55	8.2082
ERR1201793	ERP013829	spike	s_let	repr	anth	dis	fu36h	other	NIL51	s_let	NA	33.3046	18.7824	180.193	59.2499	0	7513.22	5.24596
ERR1201792	ERP013829	spike	s_let	repr	anth	dis	fu36h	other	NIL51	s_let	NA	36.1745	69.7303	299.219	83.4493	2.09298	6953	11.3355
ERR1201791	ERP013829	spike	s_let	repr	anth	dis	fu36h	other	NIL51	s_let	NA	34.5574	28.7895	285.815	36.5239	0	7101.04	8.2781
ERR1201790	ERP013829	spike	s_let	repr	anth	dis	fu24h	other	NIL51	s_let	NA	61.5174	11.7903	37.7203	80.3823	0	13523.4	3.28239
ERR1201789	ERP013829	spike	s_let	repr	anth	dis	fu24h	other	NIL51	s_let	NA	31.1535	6.00404	51.4591	28.2152	2.01289	13806.1	9.05734
ERR1201788	ERP013829	spike	s_let	repr	anth	dis	fu24h	other	NIL51	s_let	NA	36.254	8.61944	68.4967	39.8254	2.17792	10969.4	3.26362
ERR1201787	ERP013829	spike	s_let	repr	anth	dis	fu12h	other	NIL51	s_let	NA	28.2441	11.0125	337.514	35.2169	0	10047	3.01679
ERR1201786	ERP013829	spike	s_let	repr	anth	dis	fu12h	other	NIL51	s_let	NA	24.2571	4.00267	289.458	16.5329	0	8412.75	0
ERR1201785	ERP013829	spike	s_let	repr	anth	dis	fu12h	other	NIL51	s_let	NA	20.1549	6.00253	172.605	5.32829	0	5287.89	2.01503
SRR960255	SRP029372	grain	sc	repr	12dpa	none	none	other	P271	sc	NA	776	17	0	0	4.68725	389.898	12.4143
SRR960248	SRP029372	grain	sc	repr	8dpa	none	none	other	P271	sc	NA	246	19.7239	0	0	7.19568	245.925	9.15569
SRR960247	SRP029372	grain	sc	repr	4dpa	none	none	other	P271	sc	NA	9	0	0	0	1	122	1
SRR960213	SRP029372	grain	e_sc	repr	12dpa	none	none	other	P271	e_sc	NA	126	24.6586	0	0	5.96943	79	12.372
SRR960212	SRP029372	grain	e_sc	repr	8dpa	none	none	other	P271	e_sc	NA	48	32.9287	0	0	2.41861	111	11.6527
SRR960183	SRP029372	grain	e_sc	repr	4dpa	none	none	other	P271	e_sc	NA	1	2	0	0	0	70	0
SRR960179	SRP029372	grain	grain	repr	4+dpa	none	none	other	P271	gr_mi	NA	842	236.266	1.00232	0	36.225	509.998	78.5093
CS-_2_LIB19447_LDI16790	PRJEB25586	spike	anth	repr	meio	none	none	Mut	Ph1-	an_me	NA	0	0	0	0	0	0	0
CS-_3_LIB19448_LDI16791	PRJEB25586	spike	anth	repr	meio	none	none	Mut	Ph1-	an_me	NA	0	0	0	0	0	0	0
CS-_4_LIB19449_LDI16792	PRJEB25586	spike	anth	repr	meio	none	none	Mut	Ph1-	an_me	NA	0	0	0	1	0	0	0
ERR789103	ERP009837	le+sh	2_lea	see	17d	dis	zt1d	other	Rib	s_aer	Zymo	1	32	1	0	0	0	0
ERR789102	ERP009837	le+sh	2_lea	see	17d	dis	zt1d	other	Rib	s_aer	Zymo	0	1	0	0	1	0	1
ERR789101	ERP009837	le+sh	2_lea	see	17d	none	mo21d	other	Rib	s_aer	contr	2.47819	776.742	1.6248	5.64795	0	3.26171	2.34597
ERR789100	ERP009837	le+sh	2_lea	see	17d	none	mo21d	other	Rib	s_aer	contr	0	4	0	0	0	0	1.02464
ERR789096	ERP009837	le+sh	2_lea	see	17d	none	mo14d	other	Rib	s_aer	contr	0	7	0	0	0	0	0
ERR789095	ERP009837	le+sh	2_lea	see	17d	none	mo9d	other	Rib	s_aer	contr	0	2	0	0	0	0	0
ERR789094	ERP009837	le+sh	2_lea	see	17d	none	mo9d	other	Rib	s_aer	contr	0	0	0	0	1	0	0
ERR789093	ERP009837	le+sh	2_lea	see	17d	none	mo9d	other	Rib	s_aer	contr	0	0	0	0	0	0	0
ERR789092	ERP009837	le+sh	2_lea	see	17d	none	mo4d	other	Rib	s_aer	contr	0	0	0	0	1	0	0
ERR789091	ERP009837	le+sh	2_lea	see	17d	none	mo4d	other	Rib	s_aer	contr	0	1	0	0	0	0	0
ERR789090	ERP009837	le+sh	2_lea	see	17d	none	mo4d	other	Rib	s_aer	contr	0	1	0	0	1	0	1
ERR789089	ERP009837	le+sh	2_lea	see	17d	none	mo1d	other	Rib	s_aer	contr	0	38.137	0	0	0	0	2.863
ERR789088	ERP009837	le+sh	2_lea	see	17d	none	mo1d	other	Rib	s_aer	contr	0	31.3366	0	0	1.39018	0	1.27317
ERR789087	ERP009837	le+sh	2_lea	see	17d	none	mo1d	other	Rib	s_aer	contr	0	0	0	0	0	0	0
ERR789115	ERP009837	le+sh	2_lea	see	17d	dis	zt21d	other	Rib	s_aer	Zymo	0	28.9253	0	0	1.07475	1	0
ERR789114	ERP009837	le+sh	2_lea	see	17d	dis	zt21d	other	Rib	s_aer	Zymo	0	2	0	0	0	0	0
ERR789113	ERP009837	le+sh	2_lea	see	17d	dis	zt14d	other	Rib	s_aer	Zymo	0	40.8074	0	0	1.57101	0	1.62161
ERR789108	ERP009837	le+sh	2_lea	see	17d	dis	zt9d	other	Rib	s_aer	Zymo	0	1	0	1	0	0	1.01198
ERR789116	ERP009837	le+sh	2_lea	see	17d	dis	zt21d	other	Rib	s_aer	Zymo	0	2.4901	0	0	0	0	2.5099
ERR789112	ERP009837	le+sh	2_lea	see	17d	dis	zt14d	other	Rib	s_aer	Zymo	8	175.198	1	2	5.54143	0	2.26035
ERR789111	ERP009837	le+sh	2_lea	see	17d	dis	zt14d	other	Rib	s_aer	Zymo	32.7556	65.8137	5.21751	7.78249	8.32326	5.24439	1.86301
ERR789110	ERP009837	le+sh	2_lea	see	17d	dis	zt9d	other	Rib	s_aer	Zymo	1	5	0	0	0	0	0
ERR789109	ERP009837	le+sh	2_lea	see	17d	dis	zt9d	other	Rib	s_aer	Zymo	3	1	1	0	0	0	0
ERR789107	ERP009837	le+sh	2_lea	see	17d	dis	zt4d	other	Rib	s_aer	Zymo	0	0	0	0	0	0	1
ERR789106	ERP009837	le+sh	2_lea	see	17d	dis	zt4d	other	Rib	s_aer	Zymo	0	1	0	0	0	0	0
ERR789105	ERP009837	le+sh	2_lea	see	17d	dis	zt4d	other	Rib	s_aer	Zymo	0	0	0	0	0	0	0
ERR789104	ERP009837	le+sh	2_lea	see	17d	dis	zt1d	other	Rib	s_aer	Zymo	0	0	0	0	0	0	1.02134
ERR789099	ERP009837	le+sh	2_lea	see	17d	none	mo21d	other	Rib	s_aer	contr	0	3	0	0	0	0	0
ERR789098	ERP009837	le+sh	2_lea	see	17d	none	mo14d	other	Rib	s_aer	contr	0	24	0	0	0	0	0
ERR789097	ERP009837	le+sh	2_lea	see	17d	none	mo14d	other	Rib	s_aer	contr	0	7	0	0	0	0	0
SRR974938	SRP022869	le+sh	2_lea	see	14d	none	none	other	Sevin	s_aer	NA	0	1	0	0	0	0	0
SRR974941	SRP022869	le+sh	2_lea	see	14d	none	none	other	Sevin	s_aer	NA	0	67.7562	0	0	20.963	0	8.28085
SRR974940	SRP022869	le+sh	2_lea	see	14d	none	none	other	Sevin	s_aer	NA	0	5	0	0	3.75268	0	1.24732
SRR974939	SRP022869	le+sh	2_lea	see	14d	none	none	other	Sevin	s_aer	NA	0	1	0	0	0	0	0
SRR974986	SRP022869	le+sh	2_lea	see	14d	dis	st4d	other	Sevin	s_aer	Zymo	0	2	0	0	0	0	0
SRR974987	SRP022869	le+sh	2_lea	see	14d	dis	st4d	other	Sevin	s_aer	Zymo	0	0	0	0	0	0	0
SRR974988	SRP022869	le+sh	2_lea	see	14d	dis	st10d	other	Sevin	s_aer	Zymo	0	33	0	0	1	0	3
SRR974989	SRP022869	le+sh	2_lea	see	14d	dis	st13d	other	Sevin	s_aer	Zymo	1	123.843	0	0	10.1575	0	7
SRR2584370	SRP064598	spike	micro	repr	karyo	abio	ti_co	other	Svil	micro	NA	11	0	0	0	0	0	1.04109
SRR2584369	SRP064598	spike	micro	repr	karyo	abio	ti_co	other	Svil	micro	NA	13	0	0	0	0	0	3.17365
SRR2584352	SRP064598	spike	micro	repr	karyo	abio	ti_co	other	Svil	micro	NA	2	0	0	0	0	0	2
SRR2584351	SRP064598	spike	micro	repr	micro	abio	co	other	Svil	micro	NA	0	0	0	0	0	0	2
SRR2584349	SRP064598	spike	micro	repr	micro	abio	co	other	Svil	micro	NA	0	0	0	0	0	0	1
SRR2584347	SRP064598	spike	micro	repr	micro	abio	co	other	Svil	micro	NA	0	0	0	0	0	0	0
SRR2584341	SRP064598	spike	micro	repr	uninu	none	none	other	Svil	micro	NA	0	0	0	0	0	4	2.03085
SRR2584319	SRP064598	spike	micro	repr	uninu	none	none	other	Svil	micro	NA	0	0	0	0	0	1	0
SRR2584304	SRP064598	spike	micro	repr	uninu	none	none	other	Svil	micro	NA	0	0	0	0	0	0	2.0538
SRR1222460	SRP041022	grain	grain	repr	11dpa	none	none	other	Syn	gr_mi	NA	500.968	68.3261	131.671	134.381	80.7039	262.113	36.8376
SRR1222459	SRP041022	spike	spike	repr	anth	none	none	other	Syn	spike	NA	3.51356	0	0	0	0	743.486	0
SRR1222458	SRP041022	spike	spike	repr	anth	none	none	other	Syn	spike	NA	8.27317	0	0	1.15326	1.1305	1454.44	7.17254e-07
SRR1222455	SRP041022	grain	grain	repr	11dpa	none	none	other	Syn	gr_mi	NA	956.162	92.6168	35.8415	137.713	98.3007	184.592	74.7738
SRR1222454	SRP041022	spike	spike	repr	anth	none	none	other	Syn	spike	NA	0	0	3.47547	0	0	881.394	1.13056
SRR1222453	SRP041022	spike	spike	repr	anth	none	none	other	Syn	spike	NA	0	0	3.40645	0	0	2214.59	0
SRR1222452	SRP041022	le+sh	see	see	7d	none	none	other	Syn	s_aer	NA	0	19.8321	0	0	14.3598	2.1128	7.69532
SRR1222451	SRP041022	le+sh	see	see	7d	none	none	other	Syn	s_aer	NA	12.6251	9.00862	1.03106	0	6.36518	0	15.9701
SRR1222450	SRP041022	grain	grain	repr	11dpa	none	none	other	Syn	gr_mi	NA	636.105	93.0959	27.1577	95.8947	86.5589	144.636	48.5516
SRR1222449	SRP041022	spike	spike	repr	anth	none	none	other	Syn	spike	NA	1.4569	0	8.55558	1.46656	0	2007.52	0
SRR1222448	SRP041022	grain	grain	repr	11dpa	none	none	other	Syn	gr_mi	NA	1221.61	115.001	101	262.666	132.487	191.771	122.462
SRR1222457	SRP041022	spike	spike	repr	anth	none	none	other	Syn	spike	NA	0	0	14.9736	0	0	1473.03	0
SRR1222456	SRP041022	grain	grain	repr	11dpa	none	none	other	Syn	gr_mi	NA	814.052	100.279	63.1164	148.833	134.58	218.174	61.9667
SRR1542417	SRP045409	le+sh	lea	see	7d	abio	dhs6h	other	TAM	s_aer	dh	13	1	0	0	6	0	2.0653
SRR1542416	SRP045409	le+sh	lea	see	7d	abio	dhs6h	other	TAM	s_aer	dh	1	0	0	0	3	2	0
SRR1542415	SRP045409	le+sh	lea	see	7d	abio	dhs1h	other	TAM	s_aer	dh	3	0	0	0	0.999999	7	1.16183e-06
SRR1542414	SRP045409	le+sh	lea	see	7d	abio	dhs1h	other	TAM	s_aer	dh	2	0	0	0	0	13	0
SRR1542413	SRP045409	le+sh	lea	see	7d	abio	hs6h	other	TAM	s_aer	heat	2	1	1	0	0	0	0
SRR1542412	SRP045409	le+sh	lea	see	7d	abio	hs6h	other	TAM	s_aer	heat	3	0	1	0	0	5	0
SRR1542411	SRP045409	le+sh	lea	see	7d	abio	hs1h	other	TAM	s_aer	heat	1	0	0	0	0	21	0
SRR1542410	SRP045409	le+sh	lea	see	7d	abio	hs1h	other	TAM	s_aer	heat	2	0	0	0	0	6	0
SRR1542409	SRP045409	le+sh	lea	see	7d	abio	ds6h	other	TAM	s_aer	drou	12	0	2	0	2	0	1.00998
SRR1542408	SRP045409	le+sh	lea	see	7d	abio	ds6h	other	TAM	s_aer	drou	10	0	1	0	1	1	1
SRR1542407	SRP045409	le+sh	lea	see	7d	abio	ds1h	other	TAM	s_aer	drou	9	0	1	0	0	14	1
SRR1542406	SRP045409	le+sh	lea	see	7d	abio	ds1h	other	TAM	s_aer	drou	8	0	1	0	0	9	0
SRR1542405	SRP045409	le+sh	lea	see	7d	none	none	other	TAM	s_aer	contr	3	0	3	0	0	1	2.0497
SRR1542404	SRP045409	le+sh	lea	see	7d	none	none	other	TAM	s_aer	contr	17	0	9	0	0	5	0
ERR1360193	ERP015130	le+sh	lea	repr	g_fil	dis	mo_s	other	unkn	f_lea	NA	191.512	62.1125	5.53224	76.6457	38.8894	10.5976	16.7107
ERR1360192	ERP015130	le+sh	lea	repr	g_fil	dis	mo_s	other	unkn	f_lea	NA	216.792	64.4632	5.43327	88.3401	35.4352	10.4345	14.1016
ERR1360191	ERP015130	le+sh	lea	repr	g_fil	dis	mo_s	other	unkn	f_lea	NA	2	38.7287	0	0	10.2789	0	13.9923
ERR1360190	ERP015130	le+sh	lea	repr	g_fil	dis	mo_s	other	unkn	f_lea	NA	1	35.1741	0	0	16.409	0	7.41693
ERR1360189	ERP015130	le+sh	lea	repr	g_fil	dis	mo_s	other	unkn	f_lea	NA	93.6684	125.836	5.16289	15.0246	65.0564	4.14411	40.1071
ERR1360188	ERP015130	le+sh	lea	repr	g_fil	dis	mo_s	other	unkn	f_lea	NA	93.8897	132.883	4.04105	25.8046	61.6319	6.26473	30.4854
ERR1360187	ERP015130	le+sh	lea	repr	g_fil	dis	mo_s	other	unkn	f_lea	NA	63	16	0	0	0	4	16
ERR1360186	ERP015130	le+sh	lea	repr	g_fil	dis	mo_s	other	unkn	f_lea	NA	82	24	0	0	1.04398	4	22.956
ERR1360185	ERP015130	le+sh	lea	repr	g_fil	dis	mo_a	other	unkn	f_lea	NA	0	62.7797	0	0	0	0	17.2203
ERR1360184	ERP015130	le+sh	lea	repr	g_fil	dis	mo_a	other	unkn	f_lea	NA	0	66.8206	1	9.94507e-09	0	2	14.1794
ERR1360183	ERP015130	le+sh	lea	repr	g_fil	dis	mo_a	other	unkn	f_lea	NA	1	2	0	0	0	0	1.04408
ERR1360182	ERP015130	le+sh	lea	repr	g_fil	dis	mo_a	other	unkn	f_lea	NA	0	0	0	0	0	0	0
ERR1360181	ERP015130	le+sh	lea	repr	g_fil	dis	mo_a	other	unkn	f_lea	NA	992.993	94.3582	55.778	291.659	105.485	31.4095	50.3174
ERR1360180	ERP015130	le+sh	lea	repr	g_fil	dis	mo_a	other	unkn	f_lea	NA	972.257	97.063	62.0333	278.464	87.3403	36.2461	43.5967
ERR1360179	ERP015130	le+sh	lea	repr	g_fil	dis	mo_a	other	unkn	f_lea	NA	2028.99	11	0	0	0	8.01034	12
ERR1360178	ERP015130	le+sh	lea	repr	g_fil	dis	mo_a	other	unkn	f_lea	NA	1955.97	10	0	0	0	9.02412	12.0064
ERR1224553	ERP013983	le+sh	lea	veg	3_lea	none	contr	other	Vuka	lea	contr	3	0	10	2	0	0	0
ERR1224554	ERP013983	le+sh	lea	veg	3_lea	none	contr	other	Vuka	lea	contr	0	0	6	1	0	0	0
ERR1224555	ERP013983	le+sh	lea	veg	3_lea	none	contr	other	Vuka	lea	contr	0	0	2	0	0	0	0
ERR1224556	ERP013983	le+sh	lea	veg	3_lea	dis	sr1d	other	Vuka	lea	str	14	6.23312	4	1	12.4864	0	7.28043
ERR1224557	ERP013983	le+sh	lea	veg	3_lea	dis	sr1d	other	Vuka	lea	str	3	2	1	0	4	0	0
ERR1224558	ERP013983	le+sh	lea	veg	3_lea	dis	sr1d	other	Vuka	lea	str	39.6695	11.7134	6	4.28976	20.2866	1.04071	5
ERR1224559	ERP013983	le+sh	lea	veg	3_lea	dis	sr2d	other	Vuka	lea	str	6	0	8	0	0	0	1
ERR1224560	ERP013983	le+sh	lea	veg	3_lea	dis	sr2d	other	Vuka	lea	str	5	0	9	0	0	1	1
ERR1224561	ERP013983	le+sh	lea	veg	3_lea	dis	sr2d	other	Vuka	lea	str	1	0	0	0	0	0	0
ERR1224562	ERP013983	le+sh	lea	veg	3_lea	dis	sr3d	other	Vuka	lea	str	0	0	0	0	0	0	0
ERR1224563	ERP013983	le+sh	lea	veg	3_lea	dis	sr3d	other	Vuka	lea	str	2	0	2	0	0	0	0
ERR1224564	ERP013983	le+sh	lea	veg	3_lea	dis	sr3d	other	Vuka	lea	str	0	0	0	0	0	0	0
ERR1224565	ERP013983	le+sh	lea	veg	3_lea	dis	sr5d	other	Vuka	lea	str	2	0	8	0	0.999993	0	6.87511e-06
ERR1224566	ERP013983	le+sh	lea	veg	3_lea	dis	sr5d	other	Vuka	lea	str	0	0	3	0	0	0	0
ERR1224567	ERP013983	le+sh	lea	veg	3_lea	dis	sr5d	other	Vuka	lea	str	0	0	2	0	0	0	0
ERR1224568	ERP013983	le+sh	lea	veg	3_lea	dis	sr7d	other	Vuka	lea	str	0	0	8	1	1	0	0
ERR1224569	ERP013983	le+sh	lea	veg	3_lea	dis	sr7d	other	Vuka	lea	str	2	0	7	0	1	0	0
ERR1224570	ERP013983	le+sh	lea	veg	3_lea	dis	sr7d	other	Vuka	lea	str	0	1	4	0	0	0	0
ERR1224571	ERP013983	le+sh	lea	veg	3_lea	dis	sr9d	other	Vuka	lea	str	0	1	25	0	0	0	0
ERR1224572	ERP013983	le+sh	lea	veg	3_lea	dis	sr9d	other	Vuka	lea	str	1	0	19	0	2	0	1.07007
ERR1224573	ERP013983	le+sh	lea	veg	3_lea	dis	sr9d	other	Vuka	lea	str	36.9472	4	18	2.05283	0	0	2.08404
ERR1224574	ERP013983	le+sh	lea	veg	3_lea	dis	sr11d	other	Vuka	lea	str	3	17.0293	13	0	6.64563	0	11.3396
ERR1224575	ERP013983	le+sh	lea	veg	3_lea	dis	sr11d	other	Vuka	lea	str	0	24.6029	21	0	5.3323	0	12.7661
ERR1224576	ERP013983	le+sh	lea	veg	3_lea	dis	sr11d	other	Vuka	lea	str	1	6.71377	15	0	11.8346	0	5.4516
SRR1958787	SRP056412	grain	grain	repr	35dpa	none	none	other	Westo	gr_ha	NA	128	46.9644	0	0	28.6581	63	11.3774
SRR1958785	SRP056412	grain	grain	repr	25dpa	none	none	other	Westo	gr_mi	NA	260.798	56.7333	0	0	32.8202	111.249	34.399
SRR1958783	SRP056412	grain	grain	repr	15dpa	none	none	other	Westo	gr_mi	NA	285.216	50.0101	0	1.0094	34.3416	153.252	23.1715
SRR1958784	SRP056412	grain	grain	repr	15dpa	none	none	other	Westo	gr_mi	none	623.616	111.421	0	1.01779	71.9559	317.831	52.1577
SRR1958786	SRP056412	grain	grain	repr	25dpa	none	none	other	Westo	gr_mi	none	583.353	124.946	0	1.0214	61.0081	254.531	64.1409
SRR1958788	SRP056412	grain	grain	repr	35dpa	none	none	other	Westo	gr_ha	none	548.402	189.661	0	2.02718	115.572	265.1	81.239
Sample_C18BCACXX_D02.105.C.AR3	developing spike	spike	spike	repr	f_lea	abio	drou	other	WKDH	spike	NA	0	0	0	0	0	0	0
Sample_C18BCACXX_D02.105.D.AR3	developing spike	spike	spike	repr	f_lea	abio	drou	other	WKDH	spike	NA	0	0	0	0	0	2	0
Sample_C18BCACXX_D08.299.C.AR3	developing spike	spike	spike	repr	f_lea	abio	drou	other	WKDH	spike	NA	0	0	0	0	0	0	0
Sample_C18BCACXX_D08.299.D.AR3	developing spike	spike	spike	repr	f_lea	abio	drou	other	WKDH	spike	NA	0	0	0	0	0	0	0
Sample_C18BCACXX_K.C.AR5	developing spike	spike	spike	repr	f_lea	abio	drou	other	WKDH	spike	NA	0	0	0	0	0	0	0
Sample_C18BCACXX_K.D.AR5	developing spike	spike	spike	repr	f_lea	abio	drou	other	WKDH	spike	NA	0	0	0	0	0	0	0
Sample_C18BCACXX_W.C.AR5	developing spike	spike	spike	repr	f_lea	abio	drou	other	WKDH	spike	NA	0	0	0	0	0	0	0
Sample_C18BCACXX_W.D.AR5	developing spike	spike	spike	repr	f_lea	abio	drou	other	WKDH	spike	NA	0	0	0	0	0	0	0
Sample_C18BCACXX_D02.105.C.AR5	developing spike	spike	spike	repr	f_lea	abio	drou	other	WKDH	spike	NA	0	0	0	0	0	1	0
Sample_C18BCACXX_D02.105.D.AR5	developing spike	spike	spike	repr	f_lea	abio	drou	other	WKDH	spike	NA	0	0	0	0	0	0	0
Sample_C18BCACXX_D08.299.C.AR5	developing spike	spike	spike	repr	f_lea	abio	drou	other	WKDH	spike	NA	0	0	0	0	0	0	0
Sample_C18BCACXX_D08.299.D.AR5	developing spike	spike	spike	repr	f_lea	abio	drou	other	WKDH	spike	NA	0	0	0	0	0	0	0
Sample_C18BCACXX_K.C.AR6	developing spike	spike	spike	repr	f_lea	abio	drou	other	WKDH	spike	NA	0	0	0	0	0	0	1
Sample_C18BCACXX_K.D.AR6	developing spike	spike	spike	repr	f_lea	abio	drou	other	WKDH	spike	NA	0	0	0	0	0	0	0
Sample_C18BCACXX_W.D.AR6	developing spike	spike	spike	repr	f_lea	abio	drou	other	WKDH	spike	NA	0	0	0	0	0	2	0
Sample_C18BCACXX_D02.105.C.AR6	developing spike	spike	spike	repr	f_lea	abio	drou	other	WKDH	spike	NA	0	0	0	0	0	0	0
Sample_C18BCACXX_D02.105.D.AR6	developing spike	spike	spike	repr	f_lea	abio	drou	other	WKDH	spike	NA	0	0	0	0	0	1	0
Sample_C18BCACXX_D08.299.C.AR6	developing spike	spike	spike	repr	f_lea	abio	drou	other	WKDH	spike	NA	0	0	0	0	0	0	0
Sample_C18BCACXX_D08.299.D.AR8	developing spike	spike	spike	repr	f_lea	abio	drou	other	WKDH	spike	NA	0	0	0	0	0	3	0
Sample_C18BCACXX_K.C.AR8	developing spike	spike	spike	repr	f_lea	abio	drou	other	WKDH	spike	NA	0	0	0	0	0	0	0
Sample_C18BCACXX_K.D.AR8	developing spike	spike	spike	repr	f_lea	abio	drou	other	WKDH	spike	NA	0	0	0	0	0	0	0
Sample_C18BCACXX_W.C.AR8	developing spike	spike	spike	repr	f_lea	abio	drou	other	WKDH	spike	NA	0	0	0	0	0	0	0
Sample_C18BCACXX_W.D.AR8	developing spike	spike	spike	repr	f_lea	abio	drou	other	WKDH	spike	NA	0	0	0	0	0	1	0
Sample_C18BCACXX_D02.105.C.AR8	developing spike	spike	spike	repr	f_lea	abio	drou	other	WKDH	spike	NA	0	0	0	0	0	9	0
Sample_C18BCACXX_D02.105.D.AR8	developing spike	spike	spike	repr	f_lea	abio	drou	other	WKDH	spike	NA	0	0	0	0	0	7	0
Sample_C18BCACXX_D08.299.C.AR8	developing spike	spike	spike	repr	f_lea	abio	drou	other	WKDH	spike	NA	0	0	0	0	0	19	0
Sample_C18BCACXX_K.C.AR3	developing spike	spike	spike	repr	f_lea	abio	drou	other	WKDH	spike	NA	0	0	0	0	0	0	0
Sample_C18BCACXX_K.D.AR3	developing spike	spike	spike	repr	f_lea	abio	drou	other	WKDH	spike	NA	0	0	0	0	0	0	0
Sample_C18BCACXX_W.C.AR3	developing spike	spike	spike	repr	f_lea	abio	drou	other	WKDH	spike	NA	0	0	0	0	0	0	0
Sample_C18BCACXX_W.D.AR3	developing spike	spike	spike	repr	f_lea	abio	drou	other	WKDH	spike	NA	0	0	0	0	0	0	0
Sample_D1AD2ACXX_D02.105.C.AR3	developing spike	spike	spike	repr	f_lea	abio	drou	other	WKDH	spike	NA	0	0	0	0	0	0	0
Sample_D1AD2ACXX_D02.105.D.AR3	developing spike	spike	spike	repr	f_lea	abio	drou	other	WKDH	spike	NA	0	0	0	0	0	0	0
Sample_D1AD2ACXX_D08.299.C.AR3	developing spike	spike	spike	repr	f_lea	abio	drou	other	WKDH	spike	NA	0	0	0	0	0	0	0
Sample_D1AD2ACXX_D08.299.D.AR3	developing spike	spike	spike	repr	f_lea	abio	drou	other	WKDH	spike	NA	0	0	0	0	0	0	0
Sample_D1AD2ACXX_K.C.AR5	developing spike	spike	spike	repr	f_lea	abio	drou	other	WKDH	spike	NA	0	0	0	0	0	0	0
Sample_D1AD2ACXX_K.D.AR5	developing spike	spike	spike	repr	f_lea	abio	drou	other	WKDH	spike	NA	0	0	0	0	0	0	0
Sample_D1AD2ACXX_W.C.AR5	developing spike	spike	spike	repr	f_lea	abio	drou	other	WKDH	spike	NA	0	0	0	0	0	0	0
Sample_D1AD2ACXX_W.D.AR5	developing spike	spike	spike	repr	f_lea	abio	drou	other	WKDH	spike	NA	0	0	0	0	0	2	0
Sample_D1AD2ACXX_D02.105.C.AR5	developing spike	spike	spike	repr	f_lea	abio	drou	other	WKDH	spike	NA	0	0	0	0	0	0	1
Sample_D1AD2ACXX_D02.105.D.AR5	developing spike	spike	spike	repr	f_lea	abio	drou	other	WKDH	spike	NA	0	0	0	0	0	0	0
Sample_D1AD2ACXX_D08.299.C.AR5	developing spike	spike	spike	repr	f_lea	abio	drou	other	WKDH	spike	NA	0	0	0	0	0	0	0
Sample_D1AD2ACXX_D08.299.D.AR5	developing spike	spike	spike	repr	f_lea	abio	drou	other	WKDH	spike	NA	0	0	0	0	0	0	0
Sample_D1AD2ACXX_K.C.AR6	developing spike	spike	spike	repr	f_lea	abio	drou	other	WKDH	spike	NA	0	0	0	0	0	0	0
Sample_D1AD2ACXX_K.D.AR6	developing spike	spike	spike	repr	f_lea	abio	drou	other	WKDH	spike	NA	0	0	0	0	0	0	0
Sample_D1AD2ACXX_W.C.AR6	developing spike	spike	spike	repr	f_lea	abio	drou	other	WKDH	spike	NA	0	0	0	0	0	1	0
Sample_D1AD2ACXX_W.D.AR6	developing spike	spike	spike	repr	f_lea	abio	drou	other	WKDH	spike	NA	0	0	0	0	0	0	0
Sample_D1AD2ACXX_D02.105.C.AR6	developing spike	spike	spike	repr	f_lea	abio	drou	other	WKDH	spike	NA	0	0	0	0	0	0	0
Sample_D1AD2ACXX_D02.105.D.AR6	developing spike	spike	spike	repr	f_lea	abio	drou	other	WKDH	spike	NA	0	0	0	0	0	0	0
Sample_D1AD2ACXX_D08.299.C.AR6	developing spike	spike	spike	repr	f_lea	abio	drou	other	WKDH	spike	NA	0	0	0	0	0	2	0
Sample_D1AD2ACXX_D08.299.D.AR8	developing spike	spike	spike	repr	f_lea	abio	drou	other	WKDH	spike	NA	0	0	0	0	0	7	0
Sample_D1AD2ACXX_K.C.AR8	developing spike	spike	spike	repr	f_lea	abio	drou	other	WKDH	spike	NA	0	0	0	0	0	0	0
Sample_D1AD2ACXX_K.D.AR8	developing spike	spike	spike	repr	f_lea	abio	drou	other	WKDH	spike	NA	0	0	0	0	0	0	0
Sample_D1AD2ACXX_W.C.AR8	developing spike	spike	spike	repr	f_lea	abio	drou	other	WKDH	spike	NA	0	0	0	0	0	3	0
Sample_D1AD2ACXX_W.D.AR8	developing spike	spike	spike	repr	f_lea	abio	drou	other	WKDH	spike	NA	0	0	0	0	0	3	0
Sample_D1AD2ACXX_D02.105.C.AR8	developing spike	spike	spike	repr	f_lea	abio	drou	other	WKDH	spike	NA	0	0	0	0	0	16	0
Sample_D1AD2ACXX_D02.105.D.AR8	developing spike	spike	spike	repr	f_lea	abio	drou	other	WKDH	spike	NA	0	0	0	0	0	5	0
Sample_D1AD2ACXX_D08.299.C.AR8	developing spike	spike	spike	repr	f_lea	abio	drou	other	WKDH	spike	NA	0	0	0	0	0	28	0
Sample_D1AD2ACXX_K.C.AR3	developing spike	spike	spike	repr	f_lea	abio	drou	other	WKDH	spike	NA	0	0	0	0	0	0	0
Sample_D1AD2ACXX_K.D.AR3	developing spike	spike	spike	repr	f_lea	abio	drou	other	WKDH	spike	NA	0	0	0	0	0	0	0
Sample_D1AD2ACXX_W.C.AR3	developing spike	spike	spike	repr	f_lea	abio	drou	other	WKDH	spike	NA	0	0	0	0	0	0	0
Sample_D1AD2ACXX_W.D.AR3	developing spike	spike	spike	repr	f_lea	abio	drou	other	WKDH	spike	NA	0	0	0	0	0	0	0
SRR1955165	SRP056412	grain	grain	repr	25dpa	none	none	other	Yipti	gr_mi	NA	262.712	36.8912	48.3821	41.8761	38.9934	3.02999	1.11543
SRR1958758	SRP056412	grain	grain	repr	35dpa	none	none	other	Yipti	gr_ha	NA	95	24.445	30.5217	28.4783	19.1313	0	3.42368
SRR1958728	SRP056412	grain	grain	repr	15dpa	none	none	other	Yipti	gr_mi	NA	1138.59	123.655	52.5034	159.823	180.52	8.08325	9.82508
SRR1955166	SRP056412	grain	grain	repr	25dpa	none	none	other	Yipti	gr_mi	none	1090.91	150.768	192.238	182.966	160.714	17.6143	4.79347
SRR1958759	SRP056412	grain	grain	repr	35dpa	none	none	other	Yipti	gr_ha	none	462.992	108.618	112.018	109.982	93.9227	4.05619	4.41033
SRR1958792	SRP056412	grain	grain	repr	15dpa	none	none	other	Yipti	gr_mi	none	238.869	23.3289	10.9869	34.1377	45.6711	2.00639	0
